# Supplementary material for: ﻿Vaccinium bidoupense (Ericaceae), a new species from Vietnam and Laos, with notes on V. petelotii and V. pseudobullatum
Source: PhytoKeys. 2025 Nov 7;266:75–96. doi: 10.3897/phytokeys.266.168208 (PMC12619071; doi:10.3897/phytokeys.266.168208)
Supplement: XML Treatment for Vaccinium petelotii [file phytokeys.266.168208-treatment1.xml]

<!DOCTYPE tp:taxon-treatment
  PUBLIC "-//TaxonX//DTD Taxonomic Treatment Publishing DTD v0 20100105//EN" "tax-treatment-NSO.dtd">
<tp:taxon-treatment xmlns:tp="http://www.plazi.org/taxpub"><tp:treatment-meta><kwd-group><label>Taxon classification</label><kwd>
              <named-content content-type="kingdom">Plantae</named-content>
            </kwd><kwd>
              <named-content content-type="order">Ericales</named-content>
            </kwd><kwd>
              <named-content content-type="family">Ericaceae</named-content>
            </kwd></kwd-group><mixed-citation publication-type="journal"><person-group><name><surname>Nguyen</surname><given-names>Thi Thanh Huong</given-names></name><name><surname>Tagane</surname><given-names>Shuichiro</given-names></name><name><surname>Averyanov</surname><given-names>Leonid V.</given-names></name><name><surname>Dang</surname><given-names>Van Son</given-names></name><name><surname>Fritsch</surname><given-names>Peter W.</given-names></name><name><surname>Tong</surname><given-names>Yi-Hua</given-names></name><name><surname>Souladeth</surname><given-names>Phetlasy</given-names></name><name><surname>Nuraliev</surname><given-names>Maxim S.</given-names></name></person-group><article-title>﻿<italic><tp:taxon-name><tp:taxon-name-part taxon-name-part-type="genus" reg="Vaccinium">Vaccinium</tp:taxon-name-part> <tp:taxon-name-part taxon-name-part-type="species" reg="bidoupense">bidoupense</tp:taxon-name-part></tp:taxon-name></italic> (<tp:taxon-name><tp:taxon-name-part taxon-name-part-type="family">Ericaceae</tp:taxon-name-part></tp:taxon-name>), a new species from Vietnam and Laos, with notes on <italic><tp:taxon-name><tp:taxon-name-part taxon-name-part-type="genus" reg="Vaccinium">V.</tp:taxon-name-part> <tp:taxon-name-part taxon-name-part-type="species" reg="petelotii">petelotii</tp:taxon-name-part></tp:taxon-name></italic> and <italic><tp:taxon-name><tp:taxon-name-part taxon-name-part-type="genus" reg="Vaccinium">V.</tp:taxon-name-part> <tp:taxon-name-part taxon-name-part-type="species" reg="pseudobullatum">pseudobullatum</tp:taxon-name-part></tp:taxon-name></italic></article-title><source>PhytoKeys</source><day>07</day><month>11</month><year>2025</year><volume>266</volume><fpage>75</fpage><lpage>96</lpage><pub-id pub-id-type="doi">10.3897/phytokeys.266.168208</pub-id></mixed-citation></tp:treatment-meta><tp:nomenclature><label>﻿</label><tp:taxon-name><object-id xmlns:xlink="http://www.w3.org/1999/xlink" content-type="arpha" xlink:type="simple">5F42E032-4870-55BF-BAC8-728F76B5FA96</object-id>
            <tp:taxon-name-part taxon-name-part-type="genus" reg="Vaccinium">Vaccinium</tp:taxon-name-part>
            <tp:taxon-name-part taxon-name-part-type="species" reg="petelotii">petelotii</tp:taxon-name-part>
          </tp:taxon-name><tp:taxon-authority>Merr., Univ. Calif. Publ. Bot. 13(6): 138 (1926).</tp:taxon-authority><xref ref-type="fig" rid="F1">Fig. 1</xref><tp:nomenclature-citation-list><tp:nomenclature-citation><tp:taxon-name>
                <tp:taxon-name-part taxon-name-part-type="genus" reg="Agapetes"/>
                <tp:taxon-name-part taxon-name-part-type="species" reg="parviflora"/>
              </tp:taxon-name><comment>= <tp:taxon-name><tp:taxon-name-part taxon-name-part-type="genus" reg="Agapetes">Agapetes</tp:taxon-name-part> <tp:taxon-name-part taxon-name-part-type="species" reg="parviflora">parviflora</tp:taxon-name-part></tp:taxon-name> Dunn, J. Linn. Soc., Bot. 35: 515 (1903). Type: China. Yunnan Province • Meng-tze [Mengzi County], <italic>A. Henry 10488A</italic> [fr.] (lectotype, designated by <xref ref-type="bibr" rid="B26">Sleumer 1941</xref>: 446, US, 00116973, image!). </comment></tp:nomenclature-citation></tp:nomenclature-citation-list></tp:nomenclature><tp:treatment-sec sec-type="material" id="SECID0EOOAC"><title>Type.</title><p>Vietnam. Lao Cai Province • Chapa [Sapa], 1500 m a.s.l., April 1925, <italic>P.A. Pételot 1772</italic> [young fr.] (holotype: UC, UC259692, image!; isotypes: A, 00015962, image!; P, P00647843, image!; US, 00116935, image!).</p></tp:treatment-sec><tp:treatment-sec sec-type="notes" id="SECID0EWOAC"><title>Notes.</title><p>Based on the specimens cited in Appendix <xref ref-type="app" rid="app1">1</xref>, we have clarified the morphological variation of the species as follows:</p><list list-type="order"><list-item><p>In the treatments by <xref ref-type="bibr" rid="B9">Fang (1991)</xref> and <xref ref-type="bibr" rid="B11">Fang and Stevens (2005)</xref>, 
                            <italic><tp:taxon-name><tp:taxon-name-part taxon-name-part-type="genus" reg="Vaccinium">Vaccinium</tp:taxon-name-part> <tp:taxon-name-part taxon-name-part-type="species" reg="petelotii">petelotii</tp:taxon-name-part></tp:taxon-name></italic> is described as having corollas 6–11 mm long. However, the specimens of this species examined in our study bear corollas 4–5 mm long, consistent with the description by, e.g., <xref ref-type="bibr" rid="B15">Huang and Fang (1991)</xref> who indicated corollas about 6 mm long. At the same time, the specimen 
                            <italic>P.I Mao 82-172</italic> (SWFC, 00004475 &amp; 00004478) from Yunnan assigned to 
                            <italic><tp:taxon-name><tp:taxon-name-part taxon-name-part-type="genus" reg="Vaccinium">V.</tp:taxon-name-part> <tp:taxon-name-part taxon-name-part-type="species" reg="petelotii">petelotii</tp:taxon-name-part></tp:taxon-name></italic> by R.C. Fang in 1984 demonstrates remarkably larger flowers with corollas up to 12 mm long. We suppose that the indications of large corollas were based solely on this specimen. Apart from flower size, this specimen differs from typical 
                            <italic><tp:taxon-name><tp:taxon-name-part taxon-name-part-type="genus" reg="Vaccinium">V.</tp:taxon-name-part> <tp:taxon-name-part taxon-name-part-type="species" reg="petelotii">petelotii</tp:taxon-name-part></tp:taxon-name></italic> in larger leaves and shorter pedicels that remain straight (rather than becoming curved) when fruiting. We therefore exclude this specimen from 
                            <italic><tp:taxon-name><tp:taxon-name-part taxon-name-part-type="genus" reg="Vaccinium">V.</tp:taxon-name-part> <tp:taxon-name-part taxon-name-part-type="species" reg="petelotii">petelotii</tp:taxon-name-part></tp:taxon-name></italic> and consider it a possible hybrid between 
                            <italic><tp:taxon-name><tp:taxon-name-part taxon-name-part-type="genus" reg="Vaccinium">V.</tp:taxon-name-part> <tp:taxon-name-part taxon-name-part-type="species" reg="petelotii">petelotii</tp:taxon-name-part></tp:taxon-name></italic> and 
                            <italic><tp:taxon-name><tp:taxon-name-part taxon-name-part-type="genus" reg="Vaccinium">V.</tp:taxon-name-part> <tp:taxon-name-part taxon-name-part-type="species" reg="pseudobullatum">pseudobullatum</tp:taxon-name-part></tp:taxon-name></italic>.
                        </p></list-item><list-item><p><xref ref-type="bibr" rid="B11">Fang and Stevens (2005)</xref> indicated the stamen filaments of 
                            <italic><tp:taxon-name><tp:taxon-name-part taxon-name-part-type="genus" reg="Vaccinium">Vaccinium</tp:taxon-name-part> <tp:taxon-name-part taxon-name-part-type="species" reg="petelotii">petelotii</tp:taxon-name-part></tp:taxon-name></italic> as being 0.5 mm long, in which case the anthers would seem to be nearly sessile. We could not detect any reason for this indication and consider it erroneous because the specimens of this species studied here uniformly have filaments 2.5–3 mm long.
                        </p></list-item><list-item><p>The ratio of anther tubules to thecae was indicated by <xref ref-type="bibr" rid="B11">Fang and Stevens (2005)</xref> as ca. 3 for 
                            <italic><tp:taxon-name><tp:taxon-name-part taxon-name-part-type="genus" reg="Vaccinium">Vaccinium</tp:taxon-name-part> <tp:taxon-name-part taxon-name-part-type="species" reg="petelotii">petelotii</tp:taxon-name-part></tp:taxon-name></italic>, which contradicts our observations (1.6–2.0) as well as the treatments by <xref ref-type="bibr" rid="B9">Fang (1991)</xref> and <xref ref-type="bibr" rid="B15">Huang and Fang (1991)</xref>, both of which state a ratio of 1.5.
                        </p></list-item></list></tp:treatment-sec><tp:treatment-sec sec-type="distribution" id="SECID0E5CAE"><title>Distribution.</title><p>S China (SE Yunnan, SW Guangxi), N Vietnam (Lai Chau, Lao Cai).</p><fig id="F1" position="float" orientation="portrait"><object-id xmlns:xlink="http://www.w3.org/1999/xlink" content-type="doi" xlink:type="simple">10.3897/phytokeys.266.168208.figure1</object-id><object-id xmlns:xlink="http://www.w3.org/1999/xlink" content-type="arpha" xlink:type="simple">2340DE70-EC74-55E4-83A9-3284AFD08D3B</object-id><label>Figure 1.</label><caption><p><italic><tp:taxon-name><tp:taxon-name-part taxon-name-part-type="genus" reg="Vaccinium">Vaccinium</tp:taxon-name-part> <tp:taxon-name-part taxon-name-part-type="species" reg="petelotii">petelotii</tp:taxon-name-part></tp:taxon-name></italic>. A. Branch with leaves and flowers; B. Leaf blade, abaxial view; C. Inflorescence, lateral view; D. Post-anthetic calyx and disk; E–G. Flower, lateral, oblique and apical view; H. Longitudinal section of flower; I. Flower with perianth removed to show androecium and pistil; J. Stamen, lateral view; K. Stamen, dorsal view. Photos by M.S. Nuraliev, based on <italic>M.S. Nuraliev 2359</italic>.</p></caption><graphic xmlns:xlink="http://www.w3.org/1999/xlink" xlink:href="phytokeys-266-075_article-168208__-g001.jpg" position="float" orientation="portrait" xlink:type="simple" id="oo_1460505.jpg"><uri content-type="original_file" xlink:type="simple">https://binary.pensoft.net/fig/1460505</uri></graphic></fig></tp:treatment-sec><tp:treatment-sec><!--Section generated to contain objects referenced in tp:taxon-treatment.--><app id="app1"><title>﻿Appendix 1</title><p>
          <bold>List of examined herbarium specimens of <italic><tp:taxon-name><tp:taxon-name-part taxon-name-part-type="genus" reg="Vaccinium">Vaccinium</tp:taxon-name-part> <tp:taxon-name-part taxon-name-part-type="species" reg="petelotii">petelotii</tp:taxon-name-part></tp:taxon-name></italic> Merr. and <italic><tp:taxon-name><tp:taxon-name-part taxon-name-part-type="genus" reg="Vaccinium">V.</tp:taxon-name-part> <tp:taxon-name-part taxon-name-part-type="species" reg="pseudobullatum">pseudobullatum</tp:taxon-name-part></tp:taxon-name></italic> W.P.Fang &amp; Z.H.Pan.</bold>
        </p><p><bold><italic><tp:taxon-name><tp:taxon-name-part taxon-name-part-type="genus" reg="Vaccinium">Vaccinium</tp:taxon-name-part> <tp:taxon-name-part taxon-name-part-type="species" reg="petelotii">petelotii</tp:taxon-name-part></tp:taxon-name></italic>. China. Yunnan Province</bold> • Lüchun County, Huanglianshan Mountain, Hydrologic Station, 1700–1900 m a.s.l., 16 October 1995, <italic>S.K. Wu, Y.M. Shui, Y.P. Yang, L.H. Liu, J.H. He, J. Murata, H. Nagamasu, T. Sugawara, X. Chen &amp; N. Murakmi 435</italic> [fl. bud] (PE, 02055207) • ibid., 1600 m a.s.l., 21 December 2000, <italic>L.M. Zhou 017</italic> [young fr.] (KUN, 1254591) • ibid., 1600–1700 m a.s.l., 20 February 2006, <italic>Y.M. Shui, W.H. Chen, et al. 70086</italic> [young fr.] (PE, 02054616) • ibid., 1600–1700 m a.s.l., 22 February 2006, <italic>Y.M. Shui, W.H. Chen, et al. 70128</italic> [young fr.] (PE, 02054620) &amp; <italic>70139</italic> [young fr.] (PE, 02054630 &amp; 02054612) • ibid., <named-content xmlns:xlink="http://www.w3.org/1999/xlink" content-type="dwc:verbatimCoordinates" xlink:type="simple"><named-content content-type="geo-json" specific-use="{&#34;type&#34;:&#34;Point&#34;,&#34;coordinates&#34;:[102.295833,22.889167]}" id="NCID0EOUAI" xlink:type="simple">22°53′21′′N, 102°17′45′′E</named-content></named-content>, 1771 m a.s.l., 15 March 2012, <italic>Y.J. Guo, X.Z. Nie, Q.Y. Huang, J.H. He, L.H. Bai 12CS4832</italic> [young fr.] (KUN, 1019832) • ibid., along the XG94 road from the Huanglianshan Mountain pass to Lüchun County, <named-content xmlns:xlink="http://www.w3.org/1999/xlink" content-type="dwc:verbatimCoordinates" xlink:type="simple"><named-content content-type="geo-json" specific-use="{&#34;type&#34;:&#34;Point&#34;,&#34;coordinates&#34;:[102.282464,22.931761]}" id="NCID0EYUAI" xlink:type="simple">22°55′54.34′′N, 102°16′56.87′′E</named-content></named-content>,1845 m a.s.l., 22 December 2014, <italic>T. Zhang, C. Liu, Z.M. Zhu 14CS6694</italic> [fr.] (KUN, 1446600) • Jinping County, near the Sino-Vietnam border, 1700 m a.s.l., 1 April 1958, <italic>Q. Huang 335</italic> [fl.] (PE, 00438406 &amp; 02054614) • Jinping County, Kui-he Nature Reserve Station, 1700 m, 8 October 1996, <italic>S.K. Wu, L.H. Liu, Y.M. Shui, Y.P. Yang, J. Murata &amp; S. Akiyama 4043</italic> [fl.] (PE, 02054610) • Jinping County, Shuiduicun, Fenshuiling, 1809 m a.s.l., 21 October 1996, <italic>S.K. Wu, L.H. Liu, Y.M. Shui, Y.P. Yang, J. Murata &amp; S. Akiyama 4447</italic> [fl.] (PE, 02055210) • ibid., 21 May 1956, <italic>Sino-Soviet Expedition 3043</italic> [fl.] (PE, 02054631) • Jinping County, Yongping Xiang, Hetouzhai, 1900 m a.s.l., 12 May 1956, <italic>Sino-Soviet Expedition 1371</italic> [fr.] (IBSC, 0456966; PE, 02054613) • Meng-tze [Mengzi County], <italic>A. Henry 10488A</italic> [fr.] (lectotype of <italic><tp:taxon-name><tp:taxon-name-part taxon-name-part-type="genus" reg="Agapetes">Agapetes</tp:taxon-name-part> <tp:taxon-name-part taxon-name-part-type="species" reg="parviflora">parviflora</tp:taxon-name-part></tp:taxon-name></italic> Dunn; US, 00116973, image) • Meng-tze [Mengzi County], <italic>A. Henry 10488</italic> (remaining syntype of <italic><tp:taxon-name><tp:taxon-name-part taxon-name-part-type="genus" reg="Agapetes">Agapetes</tp:taxon-name-part> <tp:taxon-name-part taxon-name-part-type="species" reg="parviflora">parviflora</tp:taxon-name-part></tp:taxon-name></italic> Dunn; A, 00121932, not seen) • Meng-tze [Mengzi County], 1901, <italic>A. Henry 13306</italic> [fl.] (A, 0121926, not seen; K, K000780614, image) • Pingbian County, 7 March 1934, <italic>Y. Tsiang 13341</italic> [fr.] (IBSC, 0456963 &amp; 0456964) • Pingbian County, Mi-mi, 1500 m a.s.l., 13 November 1939, C.W. Wang 82765 [fr.] (KUN, 0234170; SZ, 00125781) • Pingbian County, Daweishan, Adakou, Niuchang, 1500 m a.s.l., 16 June 1956, <italic>Sino-Soviet Expedition 3569</italic> [young fr.] (IBSC, 0456967; PE, 02054629) • Pingbian County, Daweishan Reservoir, <named-content xmlns:xlink="http://www.w3.org/1999/xlink" content-type="dwc:verbatimCoordinates" xlink:type="simple"><named-content content-type="geo-json" specific-use="{&#34;type&#34;:&#34;Point&#34;,&#34;coordinates&#34;:[103.666667,22.900000]}" id="NCID0EMWAI" xlink:type="simple">22°54′N, 103°40′E</named-content></named-content>, 2 November 1990, <italic>Anonymous 22041</italic> [young fr.] (HITBC 100568) • Pingbian County, Jianshe Xiang, Aogadaqing, 1500 m a.s.l., 17 June 1953, <italic>P.I. Mao 02129</italic> [young fr.] (IBSC, 0456960 &amp; 0456968; WUK, 0194633, 0205745 &amp; 0246735, images) • Pingbian County, Yaoshan Qu, Chongtou Xiang, Jinzhuliang, 1200 m a.s.l., 17 April 1954, <italic>P.I. Mao 03850</italic> [fr.] (IBSC, 0457693; PE, 02054617; WUK, 0205104, image) • Pingbian County, Yaoshan Qu, Hongtuzhai to Qingjiao, 1300 m a.s.l., 27 October 1992, <italic>Y.M. Shui 000884</italic> [fl.] (PE, 00197738 &amp; 01855940) • Pingbian County, Yuping District [Yuping Town], Pujiqing, 1600 m a.s.l., 29 March 1958, <italic>K.M. Feng 21788</italic> [young fr.] (PE, 00438119) • ibid., 1640 m a.s.l., 12 November 1982, <italic>P.I Mao 82-173</italic> [young fr.] (SWFC, 00004476 &amp; 00004477) • Pingbian County, Yuping Town, Yibaizu Dazhai, Makonglong, Gezu, <named-content xmlns:xlink="http://www.w3.org/1999/xlink" content-type="dwc:verbatimCoordinates" xlink:type="simple"><named-content content-type="geo-json" specific-use="{&#34;type&#34;:&#34;Point&#34;,&#34;coordinates&#34;:[103.745028,22.994250]}" id="NCID0EAXAI" xlink:type="simple">22°59′39.3′′N, 103°44′42.1′′E</named-content></named-content>, 1126 m a.s.l., 20 April 2012, <italic>Pingbian Chinese Medicine Resources Exped. 5325230126</italic> [young fr.] (IMDY, IMDY0014685, image) • Ping-bien Hsien [Pingbian County], 1700 m a.s.l., 25 December 1932, <italic>H.T. Tsai 52471</italic> [fr.] (A, 0121925, not seen; IBSC, 0456970; SZ, 0012556) • ibid., 1350 m a.s.l., 20 May 1934, <italic>H.T. Tsai 55337</italic> [young fr.] (A, 00121924, not seen; IBSC, 0456973; LBG, 00080620; PE, 00196993; SWFC; SZ, 00061666) • ibid., 1400 m a.s.l., 3 June 1934, <italic>H.T. Tsai 60089</italic> [young fr.] (A, 0121930, not seen; IBSC, 0456965; LBG, 00080621; SZ, 00061669 &amp; 00125601) • ibid., 1400 m a.s.l., 17 June 1934, <italic>H.T. Tsai 60228</italic> [young fr.] (A, 00121931, not seen; IBSC, 0456972; LBG, 00080638; SZ, 00061664 &amp; 00125646) • ibid., 1400 m a.s.l., 2 July 1934, <italic>H.T. Tsai 60598</italic> [young fr.] (A, 0121927, not seen; IBSC, 0456974; SWFC; SZ, 00125691) • ibid., 1400 m a.s.l., 7 August 1934, <italic>H.T. Tsai 61424</italic> [young fr.] (A, 0121928, not seen; IBSC, 0456971; SZ, 00061667 &amp; 00125736) • ibid., 1300 m a.s.l., 13 August 1934, <italic>H.T. Tsai 61476</italic> [young fl.] (A, 0121929, not seen; IBSC, 0456975; SZ, 00061668 &amp; 00125826) • Hekou County, Kuzhuzhai, 1480 m a.s.l., 6 August 1959, <italic>W.X. Liu 509</italic> [fr.] (HITBC, 031779; IBSC, 0456969; PE, 00438120; WUK, 0277612, image) • Hekou County, Lianhuatan Xiang, Yingpanshan, 1250 m a.s.l., 25 August 1993, <italic>Y.M. Shui 003618</italic> [young fr.] (PE, 02055208 &amp; 02054615) • ibid., 1950 m a.s.l., 10 September 1999, <italic>Y.M. Shui et al. 10782</italic> [young fr.] (PE, 02055209) • Ma-kwan Hsien [Maguan County], 1600 m a.s.l., 2 March 1933, <italic>H.T. Tsai 51888</italic> [young fr.] (A, 0121923, not seen; IBSC, 0456976; PE, 00438121; SZ, 00061665; WUK, 0038093, image) • Maguan County, Gulinqing, nearby Jinchang River, <named-content xmlns:xlink="http://www.w3.org/1999/xlink" content-type="dwc:verbatimCoordinates" xlink:type="simple"><named-content content-type="geo-json" specific-use="{&#34;type&#34;:&#34;Point&#34;,&#34;coordinates&#34;:[104.018333,22.866944]}" id="NCID0EAYAI" xlink:type="simple">22°52′1′′N, 104°1′06′′E</named-content></named-content>, 17 October 2022, <italic>Y.M. Shui, W.H. Chen &amp; J.S. Sheng 31744</italic> [young fr.] (PE, 02054618) • Wenshan County, Laojunshan Forest Farm, Yaodian, Dawantian, 1600 m a.s.l., 6 May 1993, <italic>Y.M. Shui 002577</italic> [young fr.] (PE, 02054611) • Xichou County, Fadou Xiang, Caoguoshan, <named-content xmlns:xlink="http://www.w3.org/1999/xlink" content-type="dwc:verbatimCoordinates" xlink:type="simple"><named-content content-type="geo-json" specific-use="{&#34;type&#34;:&#34;Point&#34;,&#34;coordinates&#34;:[104.783056,23.370278]}" id="NCID0EMYAI" xlink:type="simple">23°22′13′′N, 104°46′59′′E</named-content></named-content>, 1539 m a.s.l., 9 December 2010, <italic>A.Q. Dong &amp; P.W. Hu F2-008</italic> [st.] (IBSC) • Malipo County, Huangjinyin, 1200 m a.s.l., 13 January 1940, <italic>C.W. Wang 83154</italic> [young fr.] (IBSC, 0457810; SZ, 00125871; WUK, 0269823, image) • ibid., 1100 m a.s.l., 21 January 1940, <italic>C.W. Wang 86320</italic> [fr.] (IBSC, 0457686; SZ, 00135961; WUK, 0275213, image) • ibid., 1400–1800 m a.s.l., 8 November 1947, <italic>K.M. Feng 13066</italic> [fr.] (A, 0121934, not seen; KUN, 0234163; SZ, 00125916) • Malipo County, Laojunshan, Sez-tai-po, 1300–1400 m a.s.l., 20 December 1947, <italic>K.M. Feng 14043</italic> [fr.] (A, 0121933, not seen; SZ, 00126080; WUK, 0194914, image) • ibid., 26 May 1962, <italic>K.M. Feng 22820</italic> [fr.] (PE, 0457836) • Malipo County, Mengdong Xiang, Yezhutang, 8 January 2010, <italic>SE Yunnan Expedition GBOWS538</italic> [young fr.] (KUN, 1279312 &amp; 1279313) • Malipo County, Xiajinchang, Huoshaoliangzi, 19 August 2012, <italic>Y.H. Tong &amp; L. Bai 12081945</italic> [st.] (IBSC). <bold>Vietnam. Lai Chau Province</bold> • Phong Tho, 1500 m a.s.l., 1 December 1937, <italic>E. Poilane 26658</italic> [young fr.] (L, L.3778616, image, L.3778617, not seen; P, P04485543, P04485545, P04485546, P05195569 &amp; P05195570, images) • Than Uyen District, municipality Ho Mit, <named-content xmlns:xlink="http://www.w3.org/1999/xlink" content-type="dwc:verbatimCoordinates" xlink:type="simple"><named-content content-type="geo-json" specific-use="{&#34;type&#34;:&#34;Point&#34;,&#34;coordinates&#34;:[103.866667,22.100000]}" id="NCID0EIZAI" xlink:type="simple">22°06′N, 103°52′E</named-content></named-content>, 1400–1500 m a.s.l., 21–22 May 1999, <italic>N.T. Hiep, P.H. Hoang, L.V. Averyanov NTH2665</italic> [fr.] (LE, LE01041978). <bold>Lao Cai Province</bold> • [Bat Xat District], between Trinh Thuong and Muong Hum, 2000 m a.s.l., 9 January 1931, <italic>E. Poilane 18813</italic> [young fr.] (P, P04485542, P04485544, P04485547, P05244318 &amp; P05244319, images) • Bat Xat District, Bat Xat Nature Reserve, 5 km SSE of Y Ty Village, <named-content xmlns:xlink="http://www.w3.org/1999/xlink" content-type="dwc:verbatimCoordinates" xlink:type="simple"><named-content content-type="geo-json" specific-use="{&#34;type&#34;:&#34;Point&#34;,&#34;coordinates&#34;:[103.634444,22.621389]}" id="NCID0EWZAI" xlink:type="simple">22°37′17′′N, 103°38′04′′E</named-content></named-content>, 1750 m a.s.l., 19 October 2018, <italic>M.S. Nuraliev 2359</italic> [fl.] (BRIT, BRIT1150599; IBSC; MW, MW0757560) • Bat Xat District, Y Ty commune, Bat Xat Nature Reserve, <named-content xmlns:xlink="http://www.w3.org/1999/xlink" content-type="dwc:verbatimCoordinates" xlink:type="simple"><named-content content-type="geo-json" specific-use="{&#34;type&#34;:&#34;Point&#34;,&#34;coordinates&#34;:[103.634361,22.621472]}" id="NCID0EA1AI" xlink:type="simple">22°37′17.3′′N, 103°38′03.7′′E</named-content></named-content>, 1741 m a.s.l., 8 May 2019, <italic>B.H. Quang, T.D. Binh VN-RU 124</italic> [young fr.] (BRIT, BRIT1135765; MW, MW1048025) • ibid., <named-content xmlns:xlink="http://www.w3.org/1999/xlink" content-type="dwc:verbatimCoordinates" xlink:type="simple"><named-content content-type="geo-json" specific-use="{&#34;type&#34;:&#34;Point&#34;,&#34;coordinates&#34;:[103.645778,22.604750]}" id="NCID0EK1AI" xlink:type="simple">22°36′17.1′′N, 103°38′44.8′′E</named-content></named-content>, 1445 m a.s.l., 30 July 2019, <italic>B.H. Quang, T.D. Binh VN-RU 175</italic> [young fr.] (BRIT, BRIT1135757; MW, MW1048026) • Bat Xat District, Sang Ma Sao municipality, Bat Xat Nature Reserve, trail to Ky Quan San Mountain, <named-content xmlns:xlink="http://www.w3.org/1999/xlink" content-type="dwc:verbatimCoordinates" xlink:type="simple"><named-content content-type="geo-json" specific-use="{&#34;type&#34;:&#34;Point&#34;,&#34;coordinates&#34;:[103.647500,22.520833]}" id="NCID0EU1AI" xlink:type="simple">22°31′15′′N, 103°38′51′′E</named-content></named-content>, 1360 m a.s.l., 4 November 2022, <italic>M.S. Nuraliev, D.F. Lyskov NUR 3724</italic> [fl.] (IBSC; MW, MW1047750); Chapa [Sapa], 1500 m a.s.l., April 1925, <italic>P.A. Pételot 1772</italic> [young fr.] (holotype: UC, UC259692, image; isotypes • P, P00647843, image; US, 00116935, image) • Chapa [Sapa], 1500 m a.s.l., August 1927, <italic>P.A. Pételot 3115</italic> [fl.] (P, P04485549 &amp; P04485550, images) • Chapa [Sapa], 1300 m a.s.l., July 1931, <italic>P.A. Pételot s.n.</italic> [fl. &amp; young fr.] (L, L.2619345, image; NY, 04367530, image; P, P04485548, image; US, 02992181, image) • Sapa to O Qui Ho, 1630 m a.s.l., 8 December 1964, <italic>Sino-Vietnam Exped. 143</italic> [young fr.] (IBSC, 0457761; PE, 02054619) • Sapa, Ham Rong Resort, <named-content xmlns:xlink="http://www.w3.org/1999/xlink" content-type="dwc:verbatimCoordinates" xlink:type="simple"><named-content content-type="geo-json" specific-use="{&#34;type&#34;:&#34;Point&#34;,&#34;coordinates&#34;:[103.848611,22.334167]}" id="NCID0EG2AI" xlink:type="simple">22°20′3′′N, 103°50′55′′E</named-content></named-content>, 1650 m a.s.l., 1 May 2014, <italic>Y.H. Tong &amp; D.H. Voung VN025</italic> [young fr.] (IBSC) • Sapa District, Silver Waterfall, <named-content xmlns:xlink="http://www.w3.org/1999/xlink" content-type="dwc:verbatimCoordinates" xlink:type="simple"><named-content content-type="geo-json" specific-use="{&#34;type&#34;:&#34;Point&#34;,&#34;coordinates&#34;:[103.776944,22.362778]}" id="NCID0EQ2AI" xlink:type="simple">22°21′46′′N, 103°46′37′′E</named-content></named-content>, 1900 m a.s.l., 1 May 2014, <italic>Y.H. Tong &amp; D.H. Voung VN018</italic> [young fr.] (IBSC).</p><p><bold><italic><tp:taxon-name><tp:taxon-name-part taxon-name-part-type="genus" reg="Vaccinium">Vaccinium</tp:taxon-name-part> <tp:taxon-name-part taxon-name-part-type="species" reg="pseudobullatum">pseudobullatum</tp:taxon-name-part></tp:taxon-name></italic>. China. Yunnan Province</bold> • Funing County, Long-May, 1000 m a.s.l., 8 May 1940, <italic>C.W. Wang 87115</italic> [fr.] (paratypes: HITBC, 031712; IBSC, 0457839; KUN, 1208911 &amp; 1208912; SZ 00126428, not seen; WUK, 0276519, image) • Xichou County, Fadou, <named-content xmlns:xlink="http://www.w3.org/1999/xlink" content-type="dwc:verbatimCoordinates" xlink:type="simple"><named-content content-type="geo-json" specific-use="{&#34;type&#34;:&#34;Point&#34;,&#34;coordinates&#34;:[104.766667,23.400000]}" id="NCID0EM3AI" xlink:type="simple">23°24′N, 104°46′E</named-content></named-content>, 1250 m a.s.l., 12 December 1939, <italic>C.W. Wang 83119</italic> [st.] (HITBC, 031612; IBSC, 0457793; WUK 0271670, image) • ibid., 26 April 1959, <italic>Q.A. Wu 7724</italic> [fl.] (WUK, 273471, image) • ibid., <named-content xmlns:xlink="http://www.w3.org/1999/xlink" content-type="dwc:verbatimCoordinates" xlink:type="simple"><named-content content-type="geo-json" specific-use="{&#34;type&#34;:&#34;Point&#34;,&#34;coordinates&#34;:[104.825500,23.410972]}" id="NCID0EY3AI" xlink:type="simple">23°24′39.5′′N, 104°49′31.8′′E</named-content></named-content>, 1480 m a.s.l., 23 March 2007, <italic>L.M. Gao GLM-07333</italic> [fl.] (KUN, 1272574) • Xichou County, Ma-chia, 14 October 1947, <italic>K.M. Feng 12474</italic> [st.] (PE, 00199938; WUK, 0202926, image) • Xichou County, Xiaoqiaogou, 1700 m a.s.l., 6 April 1959, <italic>Q.A. Wu 7342</italic> [fl.] (WUK, 273384, image) • Malipo County, Huangjinyin, 1100 m a.s.l., 20 January 1940, <italic>C.W. Wang 86300</italic> [st.] (paratypes: IBK, IBK00302353; IBSC, 0002589; KUN, 1208913 &amp; 1208914; SZ 00126470, not seen; WUK, 0275206, image) • Malipo County, Tiechang Xiang, Guan’gao, 1000 m a.s.l., 14 February 1940, <italic>C.W. Wang 86808</italic> [fl.] (HITBC, 031611; IBSC, 0457844; PE, 02054603; WUK, 0275498, image); Malipo County, Tiechang, 1200 m a.s.l., 20 February 1940, <italic>C.W. Wang 86988</italic> [fl.] (holotype: PE, not seen; isotypes: IBK, IBK00302352; IBSC, 0457816; KUN, 12088909 &amp; 12088910; SZ, 00126560; WUK, 0268189, image) • Malipo County, Tung-ting, 1300–1500 m a.s.l., 21 November 1947, <italic>K.M. Feng 13490</italic> [fl.] (paratypes: A, 00121920, not seen; KUN, 1208915 &amp; 1208916; SZ 00126515, not seen) • Malipo County, Xiajinchang Xiang, Huoshaoliangzi, 1400 m a.s.l., 6 July 2009, <italic>Yunnan Expedition YN-ET 871</italic> [fr.] (PE, 02054602) • Malipo County, Xiajinchang Xiang, Yunling Cun to Zhongzhai Cun, 18 August 2012, <italic>Y.H. Tong &amp; L. Bai 12081805</italic> [st.] (IBSC) • Malipo County, Xiajinchang Xiang, Road XH45, No. 33 road pile, <named-content xmlns:xlink="http://www.w3.org/1999/xlink" content-type="dwc:verbatimCoordinates" xlink:type="simple"><named-content content-type="geo-json" specific-use="{&#34;type&#34;:&#34;Point&#34;,&#34;coordinates&#34;:[104.838433,23.164339]}" id="NCID0ES4AI" xlink:type="simple">23°9′51.62′′N, 104°50′18.36′′E</named-content></named-content>, 1600 m a.s.l., 18 March 2014, <italic>B. Yang &amp; C.Q. Liu YangbLiu-125</italic> [fl.] (KUN,1249644) • Malipo County, Zhongzhai to Ganbazi, 1940 m a.s.l., 22 March 2002, <italic>Y.M. Shui, W.H. Chen, J.S. Sheng, S.D. Chang &amp; C.L. Fan 20162</italic> [fl.] (KUN, 1276106) • Malipo County [without precise locality], <named-content xmlns:xlink="http://www.w3.org/1999/xlink" content-type="dwc:verbatimCoordinates" xlink:type="simple"><named-content content-type="geo-json" specific-use="{&#34;type&#34;:&#34;Point&#34;,&#34;coordinates&#34;:[104.836389,23.117500]}" id="NCID0E54AI" xlink:type="simple">23°7′3′′N, 104°50′11′′E</named-content></named-content>, 1762 m a.s.l., 7 January 2010, <italic>SE Yunnan Expedition GBOWS132</italic> [young fr.] (PE, 02054604 &amp; 02054604). <bold>Guangxi Zhuang Autonomous Region</bold> • Napo County, Baidu Xiang, Nonghua Cun, Nongbu Tun, 20 May 1977, <italic>Z.G. Wang 3-50862</italic> [fr.] (GXMI, GXMI029232) • ibid., 12 October 1977, <italic>D. Fang 3-1362</italic> [fr.] (GXMI, GXMI029229 &amp; GXMI029230) • ibid., 7 April 1978, <italic>Z.G. Wang 3-1674</italic> [fl.] (GXMI, GXMI029231) • ibid., 1200 m a.s.l., 13 March 1986, <italic>D. Fang &amp; D. H. Qin 79683</italic> [fl.] (GXMI, GXMI029226 &amp; GXMI029227) • ibid., 1200 m a.s.l., 22 May 1989, <italic>South China Expedition 917</italic> [fr.] (IBSC, 0420588) • ibid., 1200 m a.s.l., 28 March 1990, <italic>D. Fang &amp; X.M. Zhong 79707</italic> [fl.] (GXMI, GXMI029228) • ibid., 1200 m a.s.l., 28 March 1990, <italic>Z.F. Wu 90003</italic> [fl.] (GXMG, GXMG0082624) • ibid., 20 October 1990, <italic>D. Fang, L. Zeng &amp; L.S. Zhou 0721</italic> [fr.] (GXMI, GXMI029233) • ibid., 1200 m a.s.l., 28 June 2008, <italic>Guangxi Expedition 1640</italic> [fr.] (IBK, IBK00279961) • ibid., 1200 m a.s.l., 1 March 2017, <italic>B.M. Wang TYH-965A</italic> [fl.] (IBSC) • Napo County, Baidu Xiang, Nonglong Cun, 1250 m a.s.l., 20 August 2009, <italic>W.B. Xu &amp; D.X. Nong 091230</italic> [fr.] (IBK, IBK00279962) • ibid., <named-content xmlns:xlink="http://www.w3.org/1999/xlink" content-type="dwc:verbatimCoordinates" xlink:type="simple"><named-content content-type="geo-json" specific-use="{&#34;type&#34;:&#34;Point&#34;,&#34;coordinates&#34;:[105.550467,23.242497]}" id="NCID0EA6AI" xlink:type="simple">23°14′32.99′′N, 105°33′1.68′′E</named-content></named-content>, 1337 m a.s.l., 4 July 2012, <italic>Y.H. Tong &amp; L. Bai 12070410</italic> [fr.] (IBSC) • Napo County, Baihe Gongshe, Shanglong Dadui, 22 April 1977, <italic>Y. Lin 3-5334</italic> [fl.] (GXMI, GXMI027300) • Napo County, Longhe Town, 860 m a.s.l., 23 March 2012, <italic>Y.S. Huang &amp; Y.B. Liao Y1030</italic> [fl.] (IBK, IBK00279959). <bold>Vietnam. Ha Giang Province</bold> • Quan Ba District, Tung Vai commune, Thang village, <named-content xmlns:xlink="http://www.w3.org/1999/xlink" content-type="dwc:verbatimCoordinates" xlink:type="simple"><named-content content-type="geo-json" specific-use="{&#34;type&#34;:&#34;Point&#34;,&#34;coordinates&#34;:[104.852694,23.051167]}" id="NCID0EQ6AI" xlink:type="simple">23°3′4.2′′N, 104°51′9.7′′E</named-content></named-content>, ca. 1000 m a.s.l., 24 April 2018, <italic>L.V. Averyanov, K.S. Nguyen, T.H. Nguyen, Q.H. Nguyen, Q.N. Chuong &amp; T.V. Maisak VR807</italic> [fl.] (LE, LE01049715) • Quan Ba District, Bat Dai Son, <named-content xmlns:xlink="http://www.w3.org/1999/xlink" content-type="dwc:verbatimCoordinates" xlink:type="simple"><named-content content-type="geo-json" specific-use="{&#34;type&#34;:&#34;Point&#34;,&#34;coordinates&#34;:[105.013333,28.136389]}" id="NCID0E16AI" xlink:type="simple">28°8'11′′N, 105°0'48′′E</named-content></named-content>, 1310 m a.s.l., 6 April 2000, <italic>D.K. Harder, N.T. Hiep, L.V. Averyanov &amp; N.Q. Hieu 5221</italic> [young fr.] (P, 06636453) • Quan Ba District, Bat Dai Son Nature Reserve, San Chu Village, <named-content xmlns:xlink="http://www.w3.org/1999/xlink" content-type="dwc:verbatimCoordinates" xlink:type="simple"><named-content content-type="geo-json" specific-use="{&#34;type&#34;:&#34;Point&#34;,&#34;coordinates&#34;:[104.996028,23.148639]}" id="NCID0EEABI" xlink:type="simple">23°8'55.1′′N, 104°59'45.7′′E</named-content></named-content>, 1100–1290 m a.s.l., 13 April 2018, <italic>L.V. Averyanov, K.S. Nguyen, T.H. Nguyen, Q.N. Chuong &amp; T.V. Maisak VR021</italic> [fl.] (HN; LE, LE01054025, LE01054026 &amp; LE01067170) • Quan Ba District, Bat Dai Son Nature Reserve, Thanh Van commune, Mo Sai village, <named-content xmlns:xlink="http://www.w3.org/1999/xlink" content-type="dwc:verbatimCoordinates" xlink:type="simple"><named-content content-type="geo-json" specific-use="{&#34;type&#34;:&#34;Point&#34;,&#34;coordinates&#34;:[104.965611,23.129556]}" id="NCID0EOABI" xlink:type="simple">23°7′46.4′′N, 104°57′56.2′′E</named-content></named-content>, ca. 1000 m a.s.l., 18 April 2018, <italic>L.V. Averyanov, K.S. Nguyen, T.V. Maisak &amp; Q.N. Chuong VR387</italic> [fl.] (HN; LE, LE01067273, photos LE01061504; MW, MW1045975) • Bac Me District, Phieng Luong commune, Phieng Luong village (border with Tuyen Quang Province, Na Hang District, Khuoi Phin), <named-content xmlns:xlink="http://www.w3.org/1999/xlink" content-type="dwc:verbatimCoordinates" xlink:type="simple"><named-content content-type="geo-json" specific-use="{&#34;type&#34;:&#34;Point&#34;,&#34;coordinates&#34;:[105.325667,22.630083]}" id="NCID0EYABI" xlink:type="simple">22°37′48.3′′N, 105°19′32.4′′E</named-content></named-content>, 1183 m a.s.l., 7 April 2014, <italic>N.Q. Hieu, N.T. Hiep, N.N. Hung, T.Q. Ngan, T.P. Tuan, G.M. Pao CPC 7301</italic> [fr.] (LE, LE01167473). <bold>Cao Bang Province</bold> • Bao Lac District, Hong An municipality, Mi Lung village, <named-content xmlns:xlink="http://www.w3.org/1999/xlink" content-type="dwc:verbatimCoordinates" xlink:type="simple"><named-content content-type="geo-json" specific-use="{&#34;type&#34;:&#34;Point&#34;,&#34;coordinates&#34;:[105.834917,22.833694]}" id="NCID0EEBBI" xlink:type="simple">22°50′1.3′′N, 105°50′5.7′′E</named-content></named-content>, ca. 1000 m a.s.l., 20 November 2014, <italic>L.V. Averyanov, N.T. Hiep, N.S. Khang, T. Maisak, L. Osinovetz CPC7515</italic> [fr.] (LE, LE01167480; P, P00978630) • Bao Lac [Nguyen Binh] District, Yen Lac municipality, vicinities of Yen Lac village, <named-content xmlns:xlink="http://www.w3.org/1999/xlink" content-type="dwc:verbatimCoordinates" xlink:type="simple"><named-content content-type="geo-json" specific-use="{&#34;type&#34;:&#34;Point&#34;,&#34;coordinates&#34;:[105.833333,22.733333]}" id="NCID0EOBBI" xlink:type="simple">22°44′N, 105°50′E</named-content></named-content>, ca. 1000 m a.s.l., 15 November 1998, <italic>L.V. Averyanov, N.T. Hiep, P.K. Loc, N.X. Tam CBL266</italic> [st.] (LE, LE01041984) • Nguyen Binh District, Ca Thanh municipality, <named-content xmlns:xlink="http://www.w3.org/1999/xlink" content-type="dwc:verbatimCoordinates" xlink:type="simple"><named-content content-type="geo-json" specific-use="{&#34;type&#34;:&#34;Point&#34;,&#34;coordinates&#34;:[105.833333,22.733333]}" id="NCID0EYBBI" xlink:type="simple">22°44′N, 105°50′E</named-content></named-content>, ca. 1000 m a.s.l., 13 April 1999, <italic>P.K. Loc, P.H. Hoang, L.V. Averyanov CBL1287</italic> [fl.] (LE, LE01041967; MW, MW1045966). <bold>Bac Kan Province</bold> • Cho Don District, Ban Thi Municipality, Phia Khao village, <named-content xmlns:xlink="http://www.w3.org/1999/xlink" content-type="dwc:verbatimCoordinates" xlink:type="simple"><named-content content-type="geo-json" specific-use="{&#34;type&#34;:&#34;Point&#34;,&#34;coordinates&#34;:[105.530833,22.291944]}" id="NCID0EECBI" xlink:type="simple">22°17′31′′N, 105°31′51′′E</named-content></named-content>, 800–900 m a.s.l., 24 May 2004, <italic>L. Averyanov, N.T. Hiep, P.V. The, N.T. Vinh HAL 4862</italic> [fr.] (LE, LE01167476 &amp; LE01167477).</p></app></tp:treatment-sec><ref-list><ref id="B26"><mixed-citation xmlns:xlink="http://www.w3.org/1999/xlink" xlink:type="simple"><person-group><name name-style="western"><surname>Sleumer</surname><given-names>H</given-names></name></person-group> (<year>1941</year>) <article-title>Vaccinioideen-Studien.</article-title><source>Botanische Jahrbücher</source><volume>71</volume>: <fpage>375</fpage>–<lpage>510</lpage>.</mixed-citation></ref><ref id="B9"><mixed-citation xmlns:xlink="http://www.w3.org/1999/xlink" xlink:type="simple"><person-group><name name-style="western"><surname>Fang</surname><given-names>RC</given-names></name></person-group> (<year>1991</year>) <article-title><italic><tp:taxon-name><tp:taxon-name-part taxon-name-part-type="genus">Vaccinium</tp:taxon-name-part></tp:taxon-name></italic>.</article-title> In: <person-group><name name-style="western"><surname>Fang</surname><given-names>RC</given-names></name></person-group> (<role>Ed.</role>) <issue-title>Flora Reipublicae Popularis Sinicae (Vol.</issue-title><source>57(3)). Science Press, Beijing</source>, <fpage>75</fpage>–<lpage>164</lpage>. [In Chinese]</mixed-citation></ref><ref id="B11"><mixed-citation xmlns:xlink="http://www.w3.org/1999/xlink" xlink:type="simple"><person-group><name name-style="western"><surname>Fang</surname><given-names>RZ</given-names></name><name name-style="western"><surname>Stevens</surname><given-names>PF</given-names></name></person-group> (<year>2005</year>) <article-title><italic><tp:taxon-name><tp:taxon-name-part taxon-name-part-type="genus">Vaccinium</tp:taxon-name-part></tp:taxon-name></italic>.</article-title> In: <person-group><name name-style="western"><surname>Wu</surname><given-names>ZY</given-names></name><name name-style="western"><surname>Raven</surname><given-names>PH</given-names></name><name name-style="western"><surname>Hong</surname><given-names>DY</given-names></name></person-group> (<role>Eds</role>) <issue-title>Flora of China (Vol.</issue-title><source>14). Science Press, Beijing &amp; Missouri Botanical Garden Press, St. Louis</source>, <fpage>476</fpage>–<lpage>504</lpage>.</mixed-citation></ref><ref id="B15"><mixed-citation xmlns:xlink="http://www.w3.org/1999/xlink" xlink:type="simple"><person-group><name name-style="western"><surname>Huang</surname><given-names>SH</given-names></name><name name-style="western"><surname>Fang</surname><given-names>RC</given-names></name></person-group> (<year>1991</year>) <article-title><tp:taxon-name><tp:taxon-name-part taxon-name-part-type="family">Vacciniaceae</tp:taxon-name-part></tp:taxon-name>.</article-title> In: <person-group><name name-style="western"><surname>Wu</surname><given-names>ZY</given-names></name></person-group> (<role>Ed.</role>) <issue-title>Flora Yunnanica (Vol.</issue-title><source>5). Science Press, Beijing</source>, <fpage>288</fpage>–<lpage>348</lpage>. [In Chinese]</mixed-citation></ref></ref-list></tp:taxon-treatment>
