# Supplementary material for: ﻿Vaccinium bidoupense (Ericaceae), a new species from Vietnam and Laos, with notes on V. petelotii and V. pseudobullatum
Source: PhytoKeys. 2025 Nov 7;266:75–96. doi: 10.3897/phytokeys.266.168208 (PMC12619071; doi:10.3897/phytokeys.266.168208)
Supplement: XML Treatment for Vaccinium bidoupense [file phytokeys.266.168208-treatment3.xml]

<!DOCTYPE tp:taxon-treatment
  PUBLIC "-//TaxonX//DTD Taxonomic Treatment Publishing DTD v0 20100105//EN" "tax-treatment-NSO.dtd">
<tp:taxon-treatment xmlns:tp="http://www.plazi.org/taxpub"><tp:treatment-meta><kwd-group><label>Taxon classification</label><kwd>
              <named-content content-type="kingdom">Plantae</named-content>
            </kwd><kwd>
              <named-content content-type="order">Ericales</named-content>
            </kwd><kwd>
              <named-content content-type="family">Ericaceae</named-content>
            </kwd></kwd-group><mixed-citation publication-type="journal"><person-group><name><surname>Nguyen</surname><given-names>Thi Thanh Huong</given-names></name><name><surname>Tagane</surname><given-names>Shuichiro</given-names></name><name><surname>Averyanov</surname><given-names>Leonid V.</given-names></name><name><surname>Dang</surname><given-names>Van Son</given-names></name><name><surname>Fritsch</surname><given-names>Peter W.</given-names></name><name><surname>Tong</surname><given-names>Yi-Hua</given-names></name><name><surname>Souladeth</surname><given-names>Phetlasy</given-names></name><name><surname>Nuraliev</surname><given-names>Maxim S.</given-names></name></person-group><article-title>﻿<italic><tp:taxon-name><tp:taxon-name-part taxon-name-part-type="genus" reg="Vaccinium">Vaccinium</tp:taxon-name-part> <tp:taxon-name-part taxon-name-part-type="species" reg="bidoupense">bidoupense</tp:taxon-name-part></tp:taxon-name></italic> (<tp:taxon-name><tp:taxon-name-part taxon-name-part-type="family">Ericaceae</tp:taxon-name-part></tp:taxon-name>), a new species from Vietnam and Laos, with notes on <italic><tp:taxon-name><tp:taxon-name-part taxon-name-part-type="genus" reg="Vaccinium">V.</tp:taxon-name-part> <tp:taxon-name-part taxon-name-part-type="species" reg="petelotii">petelotii</tp:taxon-name-part></tp:taxon-name></italic> and <italic><tp:taxon-name><tp:taxon-name-part taxon-name-part-type="genus" reg="Vaccinium">V.</tp:taxon-name-part> <tp:taxon-name-part taxon-name-part-type="species" reg="pseudobullatum">pseudobullatum</tp:taxon-name-part></tp:taxon-name></italic></article-title><source>PhytoKeys</source><day>07</day><month>11</month><year>2025</year><volume>266</volume><fpage>75</fpage><lpage>96</lpage><pub-id pub-id-type="doi">10.3897/phytokeys.266.168208</pub-id></mixed-citation></tp:treatment-meta><tp:nomenclature><label>﻿</label><tp:taxon-name><object-id xmlns:xlink="http://www.w3.org/1999/xlink" content-type="arpha" xlink:type="simple">FB85C397-5D32-5E61-BC6F-9A9F2F59C461</object-id>
            <tp:taxon-name-part taxon-name-part-type="genus" reg="Vaccinium">Vaccinium</tp:taxon-name-part>
            <tp:taxon-name-part taxon-name-part-type="species" reg="bidoupense">bidoupense</tp:taxon-name-part>
            <object-id xmlns:xlink="http://www.w3.org/1999/xlink" content-type="ipni" xlink:type="simple">urn:lsid:ipni.org:names:77371640-1</object-id>
          </tp:taxon-name><tp:taxon-authority>Smitinand ex Y.H.Tong, N.T.T.Huong &amp; Tagane</tp:taxon-authority><tp:taxon-status xmlns:xlink="http://www.w3.org/1999/xlink" xlink:type="simple">sp. nov.</tp:taxon-status><xref ref-type="fig" rid="F3">Figs 3</xref><xref ref-type="fig" rid="F4">, 4</xref><xref ref-type="fig" rid="F5">, 5</xref><xref ref-type="fig" rid="F6">, 6</xref></tp:nomenclature><tp:treatment-sec sec-type="material" id="SECID0EEKAE"><title>Type.</title><p>Vietnam. Kon Tum Province • NW slopes of Ngoc Linh Mountain system at 1800–1900 m a.s.l., open places in primary evergreen dense mountain forest, 23 February 1995, <italic>L.V. Averyanov, N.T. Ban, N.Q. Binh, A. Budantzev, L. Budantzev, N.T. Hiep, D.D. Huyen, P.K. Loc, N.X. Tam, G. Yakovlev VH053</italic> [fl.] (holotype: HN!; isotypes: BRIT, BRIT402341!; LE, LE01041972!; MO, 5168102!; P, P04485557! &amp; P04483084!).</p></tp:treatment-sec><tp:treatment-sec sec-type="diagnosis" id="SECID0EMKAE"><title>Diagnosis.</title><p><italic><tp:taxon-name><tp:taxon-name-part taxon-name-part-type="genus" reg="Vaccinium">Vaccinium</tp:taxon-name-part> <tp:taxon-name-part taxon-name-part-type="species" reg="bidoupense">bidoupense</tp:taxon-name-part></tp:taxon-name></italic> is morphologically similar to <italic><tp:taxon-name><tp:taxon-name-part taxon-name-part-type="genus" reg="Vaccinium">V.</tp:taxon-name-part> <tp:taxon-name-part taxon-name-part-type="species" reg="petelotii">petelotii</tp:taxon-name-part></tp:taxon-name></italic> and <italic><tp:taxon-name><tp:taxon-name-part taxon-name-part-type="genus" reg="Vaccinium">V.</tp:taxon-name-part> <tp:taxon-name-part taxon-name-part-type="species" reg="pseudobullatum">pseudobullatum</tp:taxon-name-part></tp:taxon-name></italic> in its relatively large leaf blades and umbel-like inflorescence with short rachis. It differs from <italic><tp:taxon-name><tp:taxon-name-part taxon-name-part-type="genus" reg="Vaccinium">V.</tp:taxon-name-part> <tp:taxon-name-part taxon-name-part-type="species" reg="petelotii">petelotii</tp:taxon-name-part></tp:taxon-name></italic> in having longer calyx lobes (5–6 mm vs. 2.5–3 mm), pale red to salmon pink (vs. pale green) corolla, a longer corolla tube (11–13.5 mm vs. 3.5–4.5 mm), and longer stamens (14–16 mm vs. 5–6.5 mm). The new species differs from <italic><tp:taxon-name><tp:taxon-name-part taxon-name-part-type="genus" reg="Vaccinium">V.</tp:taxon-name-part> <tp:taxon-name-part taxon-name-part-type="species" reg="pseudobullatum">pseudobullatum</tp:taxon-name-part></tp:taxon-name></italic> in having leaf blades with somewhat less obvious tertiary veins, and longer pedicels (7–14 mm vs. 4–7 mm), corolla tube (11–13.5 mm vs. 8–9 mm) and stamen filaments (8–9 mm vs. 1–4 mm) (Table <xref ref-type="table" rid="T1">1</xref>).</p><fig id="F3" position="float" orientation="portrait"><object-id xmlns:xlink="http://www.w3.org/1999/xlink" content-type="doi" xlink:type="simple">10.3897/phytokeys.266.168208.figure3</object-id><object-id xmlns:xlink="http://www.w3.org/1999/xlink" content-type="arpha" xlink:type="simple">14FF6BB4-B293-5211-B779-BA8D66C353F7</object-id><label>Figure 3.</label><caption><p><italic><tp:taxon-name><tp:taxon-name-part taxon-name-part-type="genus" reg="Vaccinium">Vaccinium</tp:taxon-name-part> <tp:taxon-name-part taxon-name-part-type="species" reg="bidoupense">bidoupense</tp:taxon-name-part></tp:taxon-name></italic>. A. Flowering branch; B. Bud and base of leaf (abaxial side) showing dense appressed trichomes; C. Inflorescence; D. Stamen, dorsal view; E. Flower with part of corolla and some stamens removed to show disk and style. Drawn by S. Tagane.</p></caption><graphic xmlns:xlink="http://www.w3.org/1999/xlink" xlink:href="phytokeys-266-075_article-168208__-g003.jpg" position="float" orientation="portrait" xlink:type="simple" id="oo_1460507.jpg"><uri content-type="original_file" xlink:type="simple">https://binary.pensoft.net/fig/1460507</uri></graphic></fig><table-wrap id="T1" position="float" orientation="portrait"><label>Table 1.</label><caption><p>A comparison of <italic><tp:taxon-name><tp:taxon-name-part taxon-name-part-type="genus" reg="Vaccinium">Vaccinium</tp:taxon-name-part> <tp:taxon-name-part taxon-name-part-type="species" reg="bidoupense">bidoupense</tp:taxon-name-part></tp:taxon-name></italic>, <italic><tp:taxon-name><tp:taxon-name-part taxon-name-part-type="genus" reg="Vaccinium">V.</tp:taxon-name-part> <tp:taxon-name-part taxon-name-part-type="species" reg="petelotii">petelotii</tp:taxon-name-part></tp:taxon-name></italic> and <italic><tp:taxon-name><tp:taxon-name-part taxon-name-part-type="genus" reg="Vaccinium">V.</tp:taxon-name-part> <tp:taxon-name-part taxon-name-part-type="species" reg="pseudobullatum">pseudobullatum.</tp:taxon-name-part></tp:taxon-name></italic> The data on the latter two species were obtained from the cited literature sources and the examined specimens listed in Appendix <xref ref-type="app" rid="app1">1</xref>.</p></caption><table id="TID0EDMBG" rules="all"><tbody><tr><th rowspan="1" colspan="1">Characters</th><th rowspan="1" colspan="1">
                    <tp:taxon-name><tp:taxon-name-part taxon-name-part-type="genus" reg="Vaccinium">V.</tp:taxon-name-part> <tp:taxon-name-part taxon-name-part-type="species" reg="bidoupense">bidoupense</tp:taxon-name-part></tp:taxon-name>
                  </th><th rowspan="1" colspan="1">
                    <tp:taxon-name><tp:taxon-name-part taxon-name-part-type="genus" reg="Vaccinium">V.</tp:taxon-name-part> <tp:taxon-name-part taxon-name-part-type="species" reg="petelotii">petelotii</tp:taxon-name-part></tp:taxon-name>
                  </th><th rowspan="1" colspan="1">
                    <tp:taxon-name><tp:taxon-name-part taxon-name-part-type="genus" reg="Vaccinium">V.</tp:taxon-name-part> <tp:taxon-name-part taxon-name-part-type="species" reg="pseudobullatum">pseudobullatum</tp:taxon-name-part></tp:taxon-name>
                  </th></tr><tr><td rowspan="1" colspan="1">References</td><td rowspan="1" colspan="1">this study</td><td rowspan="1" colspan="1">Dunn (1903), <xref ref-type="bibr" rid="B19">Merrill (1926)</xref>, <xref ref-type="bibr" rid="B7">Dop and Trochain-Marquès (1931)</xref>, <xref ref-type="bibr" rid="B9">Fang (1991)</xref>, <xref ref-type="bibr" rid="B15">Huang and Fang (1991)</xref>, <xref ref-type="bibr" rid="B11">Fang and Stevens (2005)</xref></td><td rowspan="1" colspan="1"><xref ref-type="bibr" rid="B10">Fang and Pan (1981)</xref>, <xref ref-type="bibr" rid="B9">Fang (1991)</xref>, <xref ref-type="bibr" rid="B15">Huang and Fang (1991)</xref>, <xref ref-type="bibr" rid="B11">Fang and Stevens (2005)</xref></td></tr><tr><td rowspan="1" colspan="1">Leaf blade: shape</td><td rowspan="1" colspan="1">ovate-elliptic to lanceolate</td><td rowspan="1" colspan="1">oblong or narrowly<break/> ovate</td><td rowspan="1" colspan="1">elliptic to ovate</td></tr><tr><td rowspan="1" colspan="1">Leaf blade: tertiary veins</td><td rowspan="1" colspan="1">prominent in submarginal area, stout</td><td rowspan="1" colspan="1">prominent throughout, slender</td><td rowspan="1" colspan="1">prominent throughout, stout</td></tr><tr><td rowspan="1" colspan="1">Petiole: length (mm)</td><td rowspan="1" colspan="1">3–12</td><td rowspan="1" colspan="1">3–6</td><td rowspan="1" colspan="1">6–8</td></tr><tr><td rowspan="1" colspan="1">Pedicel: length (mm)</td><td rowspan="1" colspan="1">7–14</td><td rowspan="1" colspan="1">9–15</td><td rowspan="1" colspan="1">4–7</td></tr><tr><td rowspan="1" colspan="1">Calyx: lobe length (mm)</td><td rowspan="1" colspan="1">5–6</td><td rowspan="1" colspan="1">2.5–3</td><td rowspan="1" colspan="1">4–6</td></tr><tr><td rowspan="1" colspan="1">Corolla: color</td><td rowspan="1" colspan="1">pale red to salmon pink</td><td rowspan="1" colspan="1">pale green (usually described as cream-colored)</td><td rowspan="1" colspan="1">red, pink or white</td></tr><tr><td rowspan="1" colspan="1">Corolla: length of tube (mm)</td><td rowspan="1" colspan="1">11–13.5</td><td rowspan="1" colspan="1">3.5–4.5</td><td rowspan="1" colspan="1">8–9</td></tr><tr><td rowspan="1" colspan="1">Stamen: length (mm)</td><td rowspan="1" colspan="1">14–16</td><td rowspan="1" colspan="1">5–6.5</td><td rowspan="1" colspan="1">6.5–7</td></tr><tr><td rowspan="1" colspan="1">Stamen: filament length (mm)</td><td rowspan="1" colspan="1">8–9</td><td rowspan="1" colspan="1">2.5–3</td><td rowspan="1" colspan="1">(1–)2–3(–4)</td></tr><tr><td rowspan="1" colspan="1">Stamen: length ratio of anther tubules to thecae</td><td rowspan="1" colspan="1">ca. 1.3</td><td rowspan="1" colspan="1">1.5–2</td><td rowspan="1" colspan="1">1.1–1.3(–3)</td></tr><tr><td rowspan="1" colspan="1">Fruiting pedicel</td><td rowspan="1" colspan="1">straight</td><td rowspan="1" colspan="1">curved</td><td rowspan="1" colspan="1">curved</td></tr><tr><td rowspan="1" colspan="1">Distribution</td><td rowspan="1" colspan="1">Laos (Sekong), S Vietnam (Kon Tum, Lam Dong, Quang Nam)</td><td rowspan="1" colspan="1">S China (SE Yunnan), N Vietnam (Lai Chau, Lao Cai)</td><td rowspan="1" colspan="1">S China (SE Yunnan, SW Guangxi), N Vietnam (Cao Bang, Ha Giang)</td></tr></tbody></table></table-wrap></tp:treatment-sec><tp:treatment-sec sec-type="description" id="SECID0EVWAE"><title>Description.</title><p><bold><italic>Shrubs</italic></bold>, epiphytic or epilithic, evergreen; shoots pendent, ca. 2–5(–10) m long, sometimes rooting at nodes. Branches more or less angled, glabrous, densely lenticellate. <bold><italic>Leaves</italic></bold> non-distichously alternate (but leaves of a branch often arranged in one plane due to twisted petioles), evenly scattered. <bold><italic>Petiole</italic></bold> 0.3–1.2 cm long, glabrous. <bold><italic>Leaf blade</italic></bold> ovate to lanceolate or sometimes elliptic, 12–22 × 4.7–11.7 cm, 2.0–3.7 times as long as wide, coriaceous; adaxial surface green, glabrous; abaxial surface pale green, densely covered with appressed dark brown trichomes (trichomes caducous, leaving faintly punctate scars); base rounded, subtruncate or shallowly cordate, rarely cuneate or prominently cordate; margin entire, slightly revolute, with 1 basal gland per side, glands 1–1.5 mm in diam.; apex acute to acuminate or shortly caudate; median vein and secondary veins impressed adaxially, strongly raised abaxially; secondary veins pinnately arranged, 10–14 on each side of median vein, usually meeting in a closed loop and forming an intramarginal vein; tertiary veins more prominent in submarginal area than in the rest of leaf blade, stout, reticulate, slightly impressed or sometimes flat adaxially, slightly raised abaxially. <bold><italic>Inflorescences</italic></bold> axillary, 1 per axil, on leafy shoots and older leafless branches, sessile (peduncle absent), racemose, umbel-like, determinate (developing mostly within the confines of the perennating buds), 4–10-flowered; rachis pale green, 0.5–2 cm long, glabrous; bracts caducous, crimson, ovate, 1.0–1.5 × 0.5–0.6 cm, thinly coriaceous, glabrous, margin entire, apex obtuse. <bold><italic>Flowers</italic></bold> pendent, articulated with pedicels, 5-merous. <bold><italic>Pedicels</italic></bold> red to pale green, 0.7–1.4 cm long, glabrous; bracteoles 2, attached at base of pedicel, subopposite, acicular, early caducous. <bold><italic>Calyx</italic></bold> (excluding ovary) pale red to salmon pink, becoming greenish with age, at base appressed to corolla and distally diverging to spreading, glabrous on both sides; tube ca. 1 mm long; lobes 5, triangular-lanceolate, 5–6 × 2–3 mm, distinctly 1-veined. <bold><italic>Corolla</italic></bold> pale red to salmon pink, glabrous outside and inside; tube cupulate, 11–13.5 × 13–14 mm; lobes 5, strongly recurved, triangular to broadly triangular, 3–4 × 4–5 mm. <bold><italic>Stamens</italic></bold> 10, dimorphic with respect to spurs, included in corolla, free from each other, 14–16 mm long; filaments white to pale pink, slightly incurved, 8–9 mm long, glabrous in proximal half and puberulent in distal half; anthers tightly appressed to style, golden yellow, dorsifixed, 7–9 mm long, each with 2 spurs; thecae 3–3.5 mm long, slightly papillate; tubules parallel, 4–6 mm long (ca. 1.3 times as long as thecae), opening by oblique ventral apical pores; spurs borne dorsally at base of tubules, strongly curved, ca. 1 mm long, those on antesepalous stamens extending laterally outside of antepetalous anthers and overlapping with spurs of next antesepalous stamens, those on antepetalous stamens strongly hooked outward below spurs of antesepalous stamens. <bold><italic>Ovary</italic></bold> inferior, pale red to salmon pink, obconic, terete, 1–2 × 2–2.5 mm, glabrous, pseudo-10-locular; disk pale yellow, annular, broadly dome-shaped, ca. 2.5 mm diam., glabrous; style 1.4–1.6 cm long, exserted from corolla for 2.5–4 mm, linear, glabrous; stigma truncate. <bold><italic>Infructescences</italic></bold> with rachis 1–3 cm long. <bold><italic>Fruiting pedicel</italic></bold> 1.2–2.4 cm long. <bold><italic>Fruit</italic></bold> (when young) globose, ca. 6 mm in diam., glabrous, with persistent calyx lobes 5–6 mm long. <bold><italic>Mature fruits and seeds</italic></bold> unknown.</p><fig id="F4" position="float" orientation="portrait"><object-id xmlns:xlink="http://www.w3.org/1999/xlink" content-type="doi" xlink:type="simple">10.3897/phytokeys.266.168208.figure4</object-id><object-id xmlns:xlink="http://www.w3.org/1999/xlink" content-type="arpha" xlink:type="simple">DA0ED26F-D89E-5EE3-829E-C163B010A66D</object-id><label>Figure 4.</label><caption><p><italic><tp:taxon-name><tp:taxon-name-part taxon-name-part-type="genus" reg="Vaccinium">Vaccinium</tp:taxon-name-part> <tp:taxon-name-part taxon-name-part-type="species" reg="bidoupense">bidoupense</tp:taxon-name-part></tp:taxon-name></italic>. A. Flowering branch; B–D. Inflorescences; E. Flower, apical view. Photos by L.V. Averyanov, based on <italic>Averyanov et al. AL2537</italic>.</p></caption><graphic xmlns:xlink="http://www.w3.org/1999/xlink" xlink:href="phytokeys-266-075_article-168208__-g004.jpg" position="float" orientation="portrait" xlink:type="simple" id="oo_1460508.jpg"><uri content-type="original_file" xlink:type="simple">https://binary.pensoft.net/fig/1460508</uri></graphic></fig></tp:treatment-sec><tp:treatment-sec sec-type="ecology" id="SECID0EJZAE"><title>Ecology and phenology.</title><p><italic><tp:taxon-name><tp:taxon-name-part taxon-name-part-type="genus" reg="Vaccinium">Vaccinium</tp:taxon-name-part> <tp:taxon-name-part taxon-name-part-type="species" reg="bidoupense">bidoupense</tp:taxon-name-part></tp:taxon-name></italic> grows as an epiphyte on tree trunks or as a lithophyte on mossy rocks in broad-leaved and mixed forests at elevations of 1100–2200 m. It flowers from October to February; young fruits are documented from May to June.</p></tp:treatment-sec><tp:treatment-sec sec-type="distribution" id="SECID0E1ZAE"><title>Distribution.</title><p><italic><tp:taxon-name><tp:taxon-name-part taxon-name-part-type="genus" reg="Vaccinium">Vaccinium</tp:taxon-name-part> <tp:taxon-name-part taxon-name-part-type="species" reg="bidoupense">bidoupense</tp:taxon-name-part></tp:taxon-name></italic> is known from Laos (Sekong Province) and Vietnam (provinces Kon Tum, Lam Dong, and Quang Nam). The species is therefore endemic to the area comprising the Central Highlands of Vietnam (also called Tay Nguyen Plateau) and their extension in Laos known as Dak Cheung (or Dakchung) Plateau, being broadly distributed across this region. The region comprises three main mountainous areas, i.e., Dak Lak Plateau, Kon Tum—Gia Lai Plateau and Langbian Plateau (<xref ref-type="bibr" rid="B25">Poyarkov et al. 2021</xref>), and <italic><tp:taxon-name><tp:taxon-name-part taxon-name-part-type="genus" reg="Vaccinium">V.</tp:taxon-name-part> <tp:taxon-name-part taxon-name-part-type="species" reg="bidoupense">bidoupense</tp:taxon-name-part></tp:taxon-name></italic> is documented to inhabit the latter two areas. As the known locations suggest, the species probably occurs throughout the Central Highlands, and its presence in the provinces Dak Lak, Dak Nong and Gia Lai is especially probable.</p><fig id="F5" position="float" orientation="portrait"><object-id xmlns:xlink="http://www.w3.org/1999/xlink" content-type="doi" xlink:type="simple">10.3897/phytokeys.266.168208.figure5</object-id><object-id xmlns:xlink="http://www.w3.org/1999/xlink" content-type="arpha" xlink:type="simple">0786B442-841C-5D9B-9930-247FA4F4B55E</object-id><label>Figure 5.</label><caption><p><italic><tp:taxon-name><tp:taxon-name-part taxon-name-part-type="genus" reg="Vaccinium">Vaccinium</tp:taxon-name-part> <tp:taxon-name-part taxon-name-part-type="species" reg="bidoupense">bidoupense</tp:taxon-name-part></tp:taxon-name></italic>. A. Habit; B. Leafy branch; C. Leaf blade, abaxial view; D. Base of leaf, abaxial view, showing appressed dark brown trichomes; E. Young leafy branch. Photos by S. Tagane, A. unvouchered; B. based on <italic>Toyama et al. V1857</italic>; C–E. based on <italic>Tagane et al. V4287</italic>.</p></caption><graphic xmlns:xlink="http://www.w3.org/1999/xlink" xlink:href="phytokeys-266-075_article-168208__-g005.jpg" position="float" orientation="portrait" xlink:type="simple" id="oo_1460509.jpg"><uri content-type="original_file" xlink:type="simple">https://binary.pensoft.net/fig/1460509</uri></graphic></fig></tp:treatment-sec><tp:treatment-sec sec-type="etymology" id="SECID0EW2AE"><title>Etymology and history of documentation of <italic><tp:taxon-name><tp:taxon-name-part taxon-name-part-type="genus" reg="Vaccinium">Vaccinium</tp:taxon-name-part> <tp:taxon-name-part taxon-name-part-type="species" reg="bidoupense">bidoupense</tp:taxon-name-part></tp:taxon-name></italic>.</title><p>The species name “<italic><tp:taxon-name><tp:taxon-name-part taxon-name-part-type="genus" reg="Vaccinium">Vaccinium</tp:taxon-name-part> <tp:taxon-name-part taxon-name-part-type="species" reg="bidoupense">bidoupense</tp:taxon-name-part></tp:taxon-name></italic>” was initially proposed by Tem Smitinand on the determination slips of three of Poilane’s specimens kept in P (<italic>30292</italic>, <italic>30763</italic> and <italic>30909</italic>, included below as paratypes of the species). Two of these specimens originated from the Bidoup Massif (and <italic>30292</italic> was collected nearby), which is reflected in the species epithet. Although such a name has never been formally published until now, it was used by <xref ref-type="bibr" rid="B31">Vander Kloet and Avery (2007)</xref> (as “<italic><tp:taxon-name><tp:taxon-name-part taxon-name-part-type="genus" reg="Vaccinium">V.</tp:taxon-name-part> <tp:taxon-name-part taxon-name-part-type="species" reg="bidoupense">bidoupense</tp:taxon-name-part></tp:taxon-name></italic> Smithin”) who included the specimen <italic>Poilane 30763</italic> in a morphophenetic analysis of stamen characters in the tribe <tp:taxon-name><tp:taxon-name-part taxon-name-part-type="tribe">Vaccinieae</tp:taxon-name-part></tp:taxon-name>. Here, we follow Smitinand’s choice of epithet to ensure the clearness of the species identity and to acknowledge his recognition of this distinct species.</p><fig id="F6" position="float" orientation="portrait"><object-id xmlns:xlink="http://www.w3.org/1999/xlink" content-type="doi" xlink:type="simple">10.3897/phytokeys.266.168208.figure6</object-id><object-id xmlns:xlink="http://www.w3.org/1999/xlink" content-type="arpha" xlink:type="simple">4B089336-73CD-5E1A-B6C5-4796B55F96FB</object-id><label>Figure 6.</label><caption><p><italic><tp:taxon-name><tp:taxon-name-part taxon-name-part-type="genus" reg="Vaccinium">Vaccinium</tp:taxon-name-part> <tp:taxon-name-part taxon-name-part-type="species" reg="bidoupense">bidoupense</tp:taxon-name-part></tp:taxon-name></italic>. A, B. Inflorescences; C. Flower with a half of perianth removed; D, E. Androecium. Photos by S. Tagane, based on <italic>Tagane et al. V4287</italic>.</p></caption><graphic xmlns:xlink="http://www.w3.org/1999/xlink" xlink:href="phytokeys-266-075_article-168208__-g006.jpg" position="float" orientation="portrait" xlink:type="simple" id="oo_1460510.jpg"><uri content-type="original_file" xlink:type="simple">https://binary.pensoft.net/fig/1460510</uri></graphic></fig></tp:treatment-sec><tp:treatment-sec sec-type="conservation status" id="SECID0EL5AE"><title>Conservation status.</title><p><italic><tp:taxon-name><tp:taxon-name-part taxon-name-part-type="genus" reg="Vaccinium">Vaccinium</tp:taxon-name-part> <tp:taxon-name-part taxon-name-part-type="species" reg="bidoupense">bidoupense</tp:taxon-name-part></tp:taxon-name></italic> is an integral element of highland vegetation of the Central Highlands of Vietnam (including their extension in Laos) with an expected total extent of occurrence (<abbrev xmlns:xlink="http://www.w3.org/1999/xlink" xlink:title="extent of occurrence" id="ABBRID0E35AE" xlink:type="simple">EOO</abbrev>) of about 55,000 km<sup>2</sup>, which does not fit any of the threatened <abbrev xmlns:xlink="http://www.w3.org/1999/xlink" xlink:title="IUCN Red List conservation categories" id="ABBRID0EC6AE" xlink:type="simple">IUCN</abbrev> Red List conservation categories (<abbrev xmlns:xlink="http://www.w3.org/1999/xlink" xlink:title="IUCN Red List conservation categories" id="ABBRID0EG6AE" xlink:type="simple">IUCN</abbrev>, Standards and Petitions Committee 2025). In intact habitats of montane forests, the species meets no damage factors. However, the vast degradation of primary vegetation across the distribution area of the species, including the legally protected territories, leads to a continuing decline in the extent of its occurrence, quality of habitat, number of populations, and number of mature individuals. In this connection, we preliminarily assess <italic><tp:taxon-name><tp:taxon-name-part taxon-name-part-type="genus" reg="Vaccinium">V.</tp:taxon-name-part> <tp:taxon-name-part taxon-name-part-type="species" reg="bidoupense">bidoupense</tp:taxon-name-part></tp:taxon-name></italic> as Near Threatened (<abbrev xmlns:xlink="http://www.w3.org/1999/xlink" xlink:title="Near Threatened" id="ABBRID0EV6AE" xlink:type="simple">NT</abbrev>); we also consider that the species is close to being qualified as Vulnerable (<abbrev xmlns:xlink="http://www.w3.org/1999/xlink" xlink:title="Vulnerable" id="ABBRID0EZ6AE" xlink:type="simple">VU</abbrev>) in the near future.</p></tp:treatment-sec><tp:treatment-sec sec-type="material" id="SECID0E46AE"><title>Additional specimens examined (paratypes).</title><p><bold>Laos. Sekong Province</bold> • [Dak Cheung District,] new road along the border with Vietnam, <named-content xmlns:xlink="http://www.w3.org/1999/xlink" content-type="dwc:verbatimCoordinates" xlink:type="simple"><named-content content-type="geo-json" specific-use="{&#34;type&#34;:&#34;Point&#34;,&#34;coordinates&#34;:[107.336528,15.576667]}" id="NCID0EJAAG" xlink:type="simple">15°34′36.0′′N, 107°20′11.5′′E</named-content></named-content>, 1224 m a.s.l., 17 July 2021, <italic>P. Souladeth, M. Soukhavong, N. Thongphakdee, T. Boutavong 1141</italic> [st.] (FOF, FOF0009576; KAG, KAG181621). <bold>Vietnam. Quang Nam Province</bold> • Nam Giang District, Song Thanh Nature Reserve, <named-content xmlns:xlink="http://www.w3.org/1999/xlink" content-type="dwc:verbatimCoordinates" xlink:type="simple"><named-content content-type="geo-json" specific-use="{&#34;type&#34;:&#34;Point&#34;,&#34;coordinates&#34;:[107.383889,15.551944]}" id="NCID0EVAAG" xlink:type="simple">15°33′07′′N, 107°23′02′′E</named-content></named-content>, 1100 m a.s.l., 6 May 2019, <italic>M.S. Nuraliev 2509</italic> [young fr.] (BRIT, BRIT1150627; IBSC; MW, MW0758862, MW0758863 &amp; MW0758864). <bold>Lam Dong Province</bold> • N of Dalat, 1500 m a.s.l., 2 September 1940, <italic>E. Poilane 30292</italic> [young fr.] (L, L.3786302, image; P, P04484682, P04484683, P04484684, P04484685, P05244320 &amp; P05244322, images) • Bidoup Massif, 2200 m a.s.l., 12 October 1940, <italic>E. Poilane 30763</italic> [fl.] (L, L.3786303, image; P, P00647856, P04484686, P04484688, P05244702 &amp; P05244703, images) • ibid., 2000 m a.s.l., 14 October 1940, <italic>E. Poilane 30909</italic> [fl.] (P, P04484687, P05244317 &amp; P05244321) • Lac Duong District, Da Chay Municipality, 29 km to NE from Dalat City, <named-content xmlns:xlink="http://www.w3.org/1999/xlink" content-type="dwc:verbatimCoordinates" xlink:type="simple"><named-content content-type="geo-json" specific-use="{&#34;type&#34;:&#34;Point&#34;,&#34;coordinates&#34;:[108.650000,12.100000]}" id="NCID0EHBAG" xlink:type="simple">12°6′N, 108°39′E</named-content></named-content>, 1900–2000 m a.s.l., 23 March 1997, <italic>L.V. Averyanov, N.Q. Binh, P.K. Loc VH3118</italic> [st.] (HN; LE, LE01041973; MO, MO-5172316) • ibid., <named-content xmlns:xlink="http://www.w3.org/1999/xlink" content-type="dwc:verbatimCoordinates" xlink:type="simple"><named-content content-type="geo-json" specific-use="{&#34;type&#34;:&#34;Point&#34;,&#34;coordinates&#34;:[108.650000,12.100000]}" id="NCID0ERBAG" xlink:type="simple">12°6′N, 108°39′E</named-content></named-content>, 2150 m a.s.l., 1 May 1997, <italic>L.V. Averyanov, N.Q. Binh, N.T. Hiep, P.K. Loc, P. Lowry VH4463</italic> [fr.] (HN; LE, LE01041976; MO, MO2080998; MW, MW1045967; P, P04483084) • Lac Duong District, Bidoup Nui Ba National Park, 12 October 2011, <italic>N.H. Xia, J.B. Ni, Y.H. Tong &amp; X.R. Zheng TYH-1070</italic> [st.] (IBSC) • ibid., SE of Giang Ly station, <named-content xmlns:xlink="http://www.w3.org/1999/xlink" content-type="dwc:verbatimCoordinates" xlink:type="simple"><named-content content-type="geo-json" specific-use="{&#34;type&#34;:&#34;Point&#34;,&#34;coordinates&#34;:[108.687389,12.185472]}" id="NCID0E4BAG" xlink:type="simple">12°11′07.7′′N, 108°41′14.6′′E</named-content></named-content>, 1509 m a.s.l., 23 December 2012, <italic>A.N. Kuznetsov, S.P. Kuznetsova, A.N. Demidova, N.G. Prilepsky 404</italic> [st.] (MW, MW0750311) • ibid., <named-content xmlns:xlink="http://www.w3.org/1999/xlink" content-type="dwc:verbatimCoordinates" xlink:type="simple"><named-content content-type="geo-json" specific-use="{&#34;type&#34;:&#34;Point&#34;,&#34;coordinates&#34;:[108.697156,12.172508]}" id="NCID0EHCAG" xlink:type="simple">12°10′21.03′′N, 108°41′49.76′′E</named-content></named-content>, 1504 m a.s.l., 19 November 2014, <italic>H. Toyama, S. Tagane, V.S. Dang, H. Nagamasu, A. Naiki, H. Tran, C.J. Yang et al. V1857</italic> [fl.] (FU; VNM) • ibid., <named-content xmlns:xlink="http://www.w3.org/1999/xlink" content-type="dwc:verbatimCoordinates" xlink:type="simple"><named-content content-type="geo-json" specific-use="{&#34;type&#34;:&#34;Point&#34;,&#34;coordinates&#34;:[108.714756,12.186439]}" id="NCID0ERCAG" xlink:type="simple">12°11′11.18′′N, 108°42′53.12′′E</named-content></named-content>, 1639 m a.s.l., 23 February 2016, <italic>S. Tagane et al. V4287</italic> [fl.] (DLU; FU; VNM) • ibid., <named-content xmlns:xlink="http://www.w3.org/1999/xlink" content-type="dwc:verbatimCoordinates" xlink:type="simple"><named-content content-type="geo-json" specific-use="{&#34;type&#34;:&#34;Point&#34;,&#34;coordinates&#34;:[108.715406,12.185897]}" id="NCID0E2CAG" xlink:type="simple">12°11′09.23′′N, 108°42′55.46′′E</named-content></named-content>, 1637 m a.s.l., 22 December 2018, <italic>S. Tagane et al. V9614</italic> [fl.] (DLU; FU; KAG, KAG127364) • ibid., 22 April 2019, <italic>T. Yahara et al. V9879</italic> [young fr.] (DLU; FU; KAG, KAG182510) • ibid., <named-content xmlns:xlink="http://www.w3.org/1999/xlink" content-type="dwc:verbatimCoordinates" xlink:type="simple"><named-content content-type="geo-json" specific-use="{&#34;type&#34;:&#34;Point&#34;,&#34;coordinates&#34;:[108.648783,12.067933]}" id="NCID0EHDAG" xlink:type="simple">12°4.076′N, 108°38.927′E</named-content></named-content>, 2000–2200 m a.s.l., 8 November 2023, <italic>L.V. Averyanov, V.C. Nguyen, B.V. Truong, T. Maisak AL2537</italic> [fl.] (LE, LE01253935, photos LE 01124590).</p></tp:treatment-sec><tp:treatment-sec><!--Section generated to contain objects referenced in tp:taxon-treatment.--><app id="app1"><title>﻿Appendix 1</title><p>
          <bold>List of examined herbarium specimens of <italic><tp:taxon-name><tp:taxon-name-part taxon-name-part-type="genus" reg="Vaccinium">Vaccinium</tp:taxon-name-part> <tp:taxon-name-part taxon-name-part-type="species" reg="petelotii">petelotii</tp:taxon-name-part></tp:taxon-name></italic> Merr. and <italic><tp:taxon-name><tp:taxon-name-part taxon-name-part-type="genus" reg="Vaccinium">V.</tp:taxon-name-part> <tp:taxon-name-part taxon-name-part-type="species" reg="pseudobullatum">pseudobullatum</tp:taxon-name-part></tp:taxon-name></italic> W.P.Fang &amp; Z.H.Pan.</bold>
        </p><p><bold><italic><tp:taxon-name><tp:taxon-name-part taxon-name-part-type="genus" reg="Vaccinium">Vaccinium</tp:taxon-name-part> <tp:taxon-name-part taxon-name-part-type="species" reg="petelotii">petelotii</tp:taxon-name-part></tp:taxon-name></italic>. China. Yunnan Province</bold> • Lüchun County, Huanglianshan Mountain, Hydrologic Station, 1700–1900 m a.s.l., 16 October 1995, <italic>S.K. Wu, Y.M. Shui, Y.P. Yang, L.H. Liu, J.H. He, J. Murata, H. Nagamasu, T. Sugawara, X. Chen &amp; N. Murakmi 435</italic> [fl. bud] (PE, 02055207) • ibid., 1600 m a.s.l., 21 December 2000, <italic>L.M. Zhou 017</italic> [young fr.] (KUN, 1254591) • ibid., 1600–1700 m a.s.l., 20 February 2006, <italic>Y.M. Shui, W.H. Chen, et al. 70086</italic> [young fr.] (PE, 02054616) • ibid., 1600–1700 m a.s.l., 22 February 2006, <italic>Y.M. Shui, W.H. Chen, et al. 70128</italic> [young fr.] (PE, 02054620) &amp; <italic>70139</italic> [young fr.] (PE, 02054630 &amp; 02054612) • ibid., <named-content xmlns:xlink="http://www.w3.org/1999/xlink" content-type="dwc:verbatimCoordinates" xlink:type="simple"><named-content content-type="geo-json" specific-use="{&#34;type&#34;:&#34;Point&#34;,&#34;coordinates&#34;:[102.295833,22.889167]}" id="NCID0EOUAI" xlink:type="simple">22°53′21′′N, 102°17′45′′E</named-content></named-content>, 1771 m a.s.l., 15 March 2012, <italic>Y.J. Guo, X.Z. Nie, Q.Y. Huang, J.H. He, L.H. Bai 12CS4832</italic> [young fr.] (KUN, 1019832) • ibid., along the XG94 road from the Huanglianshan Mountain pass to Lüchun County, <named-content xmlns:xlink="http://www.w3.org/1999/xlink" content-type="dwc:verbatimCoordinates" xlink:type="simple"><named-content content-type="geo-json" specific-use="{&#34;type&#34;:&#34;Point&#34;,&#34;coordinates&#34;:[102.282464,22.931761]}" id="NCID0EYUAI" xlink:type="simple">22°55′54.34′′N, 102°16′56.87′′E</named-content></named-content>,1845 m a.s.l., 22 December 2014, <italic>T. Zhang, C. Liu, Z.M. Zhu 14CS6694</italic> [fr.] (KUN, 1446600) • Jinping County, near the Sino-Vietnam border, 1700 m a.s.l., 1 April 1958, <italic>Q. Huang 335</italic> [fl.] (PE, 00438406 &amp; 02054614) • Jinping County, Kui-he Nature Reserve Station, 1700 m, 8 October 1996, <italic>S.K. Wu, L.H. Liu, Y.M. Shui, Y.P. Yang, J. Murata &amp; S. Akiyama 4043</italic> [fl.] (PE, 02054610) • Jinping County, Shuiduicun, Fenshuiling, 1809 m a.s.l., 21 October 1996, <italic>S.K. Wu, L.H. Liu, Y.M. Shui, Y.P. Yang, J. Murata &amp; S. Akiyama 4447</italic> [fl.] (PE, 02055210) • ibid., 21 May 1956, <italic>Sino-Soviet Expedition 3043</italic> [fl.] (PE, 02054631) • Jinping County, Yongping Xiang, Hetouzhai, 1900 m a.s.l., 12 May 1956, <italic>Sino-Soviet Expedition 1371</italic> [fr.] (IBSC, 0456966; PE, 02054613) • Meng-tze [Mengzi County], <italic>A. Henry 10488A</italic> [fr.] (lectotype of <italic><tp:taxon-name><tp:taxon-name-part taxon-name-part-type="genus" reg="Agapetes">Agapetes</tp:taxon-name-part> <tp:taxon-name-part taxon-name-part-type="species" reg="parviflora">parviflora</tp:taxon-name-part></tp:taxon-name></italic> Dunn; US, 00116973, image) • Meng-tze [Mengzi County], <italic>A. Henry 10488</italic> (remaining syntype of <italic><tp:taxon-name><tp:taxon-name-part taxon-name-part-type="genus" reg="Agapetes">Agapetes</tp:taxon-name-part> <tp:taxon-name-part taxon-name-part-type="species" reg="parviflora">parviflora</tp:taxon-name-part></tp:taxon-name></italic> Dunn; A, 00121932, not seen) • Meng-tze [Mengzi County], 1901, <italic>A. Henry 13306</italic> [fl.] (A, 0121926, not seen; K, K000780614, image) • Pingbian County, 7 March 1934, <italic>Y. Tsiang 13341</italic> [fr.] (IBSC, 0456963 &amp; 0456964) • Pingbian County, Mi-mi, 1500 m a.s.l., 13 November 1939, C.W. Wang 82765 [fr.] (KUN, 0234170; SZ, 00125781) • Pingbian County, Daweishan, Adakou, Niuchang, 1500 m a.s.l., 16 June 1956, <italic>Sino-Soviet Expedition 3569</italic> [young fr.] (IBSC, 0456967; PE, 02054629) • Pingbian County, Daweishan Reservoir, <named-content xmlns:xlink="http://www.w3.org/1999/xlink" content-type="dwc:verbatimCoordinates" xlink:type="simple"><named-content content-type="geo-json" specific-use="{&#34;type&#34;:&#34;Point&#34;,&#34;coordinates&#34;:[103.666667,22.900000]}" id="NCID0EMWAI" xlink:type="simple">22°54′N, 103°40′E</named-content></named-content>, 2 November 1990, <italic>Anonymous 22041</italic> [young fr.] (HITBC 100568) • Pingbian County, Jianshe Xiang, Aogadaqing, 1500 m a.s.l., 17 June 1953, <italic>P.I. Mao 02129</italic> [young fr.] (IBSC, 0456960 &amp; 0456968; WUK, 0194633, 0205745 &amp; 0246735, images) • Pingbian County, Yaoshan Qu, Chongtou Xiang, Jinzhuliang, 1200 m a.s.l., 17 April 1954, <italic>P.I. Mao 03850</italic> [fr.] (IBSC, 0457693; PE, 02054617; WUK, 0205104, image) • Pingbian County, Yaoshan Qu, Hongtuzhai to Qingjiao, 1300 m a.s.l., 27 October 1992, <italic>Y.M. Shui 000884</italic> [fl.] (PE, 00197738 &amp; 01855940) • Pingbian County, Yuping District [Yuping Town], Pujiqing, 1600 m a.s.l., 29 March 1958, <italic>K.M. Feng 21788</italic> [young fr.] (PE, 00438119) • ibid., 1640 m a.s.l., 12 November 1982, <italic>P.I Mao 82-173</italic> [young fr.] (SWFC, 00004476 &amp; 00004477) • Pingbian County, Yuping Town, Yibaizu Dazhai, Makonglong, Gezu, <named-content xmlns:xlink="http://www.w3.org/1999/xlink" content-type="dwc:verbatimCoordinates" xlink:type="simple"><named-content content-type="geo-json" specific-use="{&#34;type&#34;:&#34;Point&#34;,&#34;coordinates&#34;:[103.745028,22.994250]}" id="NCID0EAXAI" xlink:type="simple">22°59′39.3′′N, 103°44′42.1′′E</named-content></named-content>, 1126 m a.s.l., 20 April 2012, <italic>Pingbian Chinese Medicine Resources Exped. 5325230126</italic> [young fr.] (IMDY, IMDY0014685, image) • Ping-bien Hsien [Pingbian County], 1700 m a.s.l., 25 December 1932, <italic>H.T. Tsai 52471</italic> [fr.] (A, 0121925, not seen; IBSC, 0456970; SZ, 0012556) • ibid., 1350 m a.s.l., 20 May 1934, <italic>H.T. Tsai 55337</italic> [young fr.] (A, 00121924, not seen; IBSC, 0456973; LBG, 00080620; PE, 00196993; SWFC; SZ, 00061666) • ibid., 1400 m a.s.l., 3 June 1934, <italic>H.T. Tsai 60089</italic> [young fr.] (A, 0121930, not seen; IBSC, 0456965; LBG, 00080621; SZ, 00061669 &amp; 00125601) • ibid., 1400 m a.s.l., 17 June 1934, <italic>H.T. Tsai 60228</italic> [young fr.] (A, 00121931, not seen; IBSC, 0456972; LBG, 00080638; SZ, 00061664 &amp; 00125646) • ibid., 1400 m a.s.l., 2 July 1934, <italic>H.T. Tsai 60598</italic> [young fr.] (A, 0121927, not seen; IBSC, 0456974; SWFC; SZ, 00125691) • ibid., 1400 m a.s.l., 7 August 1934, <italic>H.T. Tsai 61424</italic> [young fr.] (A, 0121928, not seen; IBSC, 0456971; SZ, 00061667 &amp; 00125736) • ibid., 1300 m a.s.l., 13 August 1934, <italic>H.T. Tsai 61476</italic> [young fl.] (A, 0121929, not seen; IBSC, 0456975; SZ, 00061668 &amp; 00125826) • Hekou County, Kuzhuzhai, 1480 m a.s.l., 6 August 1959, <italic>W.X. Liu 509</italic> [fr.] (HITBC, 031779; IBSC, 0456969; PE, 00438120; WUK, 0277612, image) • Hekou County, Lianhuatan Xiang, Yingpanshan, 1250 m a.s.l., 25 August 1993, <italic>Y.M. Shui 003618</italic> [young fr.] (PE, 02055208 &amp; 02054615) • ibid., 1950 m a.s.l., 10 September 1999, <italic>Y.M. Shui et al. 10782</italic> [young fr.] (PE, 02055209) • Ma-kwan Hsien [Maguan County], 1600 m a.s.l., 2 March 1933, <italic>H.T. Tsai 51888</italic> [young fr.] (A, 0121923, not seen; IBSC, 0456976; PE, 00438121; SZ, 00061665; WUK, 0038093, image) • Maguan County, Gulinqing, nearby Jinchang River, <named-content xmlns:xlink="http://www.w3.org/1999/xlink" content-type="dwc:verbatimCoordinates" xlink:type="simple"><named-content content-type="geo-json" specific-use="{&#34;type&#34;:&#34;Point&#34;,&#34;coordinates&#34;:[104.018333,22.866944]}" id="NCID0EAYAI" xlink:type="simple">22°52′1′′N, 104°1′06′′E</named-content></named-content>, 17 October 2022, <italic>Y.M. Shui, W.H. Chen &amp; J.S. Sheng 31744</italic> [young fr.] (PE, 02054618) • Wenshan County, Laojunshan Forest Farm, Yaodian, Dawantian, 1600 m a.s.l., 6 May 1993, <italic>Y.M. Shui 002577</italic> [young fr.] (PE, 02054611) • Xichou County, Fadou Xiang, Caoguoshan, <named-content xmlns:xlink="http://www.w3.org/1999/xlink" content-type="dwc:verbatimCoordinates" xlink:type="simple"><named-content content-type="geo-json" specific-use="{&#34;type&#34;:&#34;Point&#34;,&#34;coordinates&#34;:[104.783056,23.370278]}" id="NCID0EMYAI" xlink:type="simple">23°22′13′′N, 104°46′59′′E</named-content></named-content>, 1539 m a.s.l., 9 December 2010, <italic>A.Q. Dong &amp; P.W. Hu F2-008</italic> [st.] (IBSC) • Malipo County, Huangjinyin, 1200 m a.s.l., 13 January 1940, <italic>C.W. Wang 83154</italic> [young fr.] (IBSC, 0457810; SZ, 00125871; WUK, 0269823, image) • ibid., 1100 m a.s.l., 21 January 1940, <italic>C.W. Wang 86320</italic> [fr.] (IBSC, 0457686; SZ, 00135961; WUK, 0275213, image) • ibid., 1400–1800 m a.s.l., 8 November 1947, <italic>K.M. Feng 13066</italic> [fr.] (A, 0121934, not seen; KUN, 0234163; SZ, 00125916) • Malipo County, Laojunshan, Sez-tai-po, 1300–1400 m a.s.l., 20 December 1947, <italic>K.M. Feng 14043</italic> [fr.] (A, 0121933, not seen; SZ, 00126080; WUK, 0194914, image) • ibid., 26 May 1962, <italic>K.M. Feng 22820</italic> [fr.] (PE, 0457836) • Malipo County, Mengdong Xiang, Yezhutang, 8 January 2010, <italic>SE Yunnan Expedition GBOWS538</italic> [young fr.] (KUN, 1279312 &amp; 1279313) • Malipo County, Xiajinchang, Huoshaoliangzi, 19 August 2012, <italic>Y.H. Tong &amp; L. Bai 12081945</italic> [st.] (IBSC). <bold>Vietnam. Lai Chau Province</bold> • Phong Tho, 1500 m a.s.l., 1 December 1937, <italic>E. Poilane 26658</italic> [young fr.] (L, L.3778616, image, L.3778617, not seen; P, P04485543, P04485545, P04485546, P05195569 &amp; P05195570, images) • Than Uyen District, municipality Ho Mit, <named-content xmlns:xlink="http://www.w3.org/1999/xlink" content-type="dwc:verbatimCoordinates" xlink:type="simple"><named-content content-type="geo-json" specific-use="{&#34;type&#34;:&#34;Point&#34;,&#34;coordinates&#34;:[103.866667,22.100000]}" id="NCID0EIZAI" xlink:type="simple">22°06′N, 103°52′E</named-content></named-content>, 1400–1500 m a.s.l., 21–22 May 1999, <italic>N.T. Hiep, P.H. Hoang, L.V. Averyanov NTH2665</italic> [fr.] (LE, LE01041978). <bold>Lao Cai Province</bold> • [Bat Xat District], between Trinh Thuong and Muong Hum, 2000 m a.s.l., 9 January 1931, <italic>E. Poilane 18813</italic> [young fr.] (P, P04485542, P04485544, P04485547, P05244318 &amp; P05244319, images) • Bat Xat District, Bat Xat Nature Reserve, 5 km SSE of Y Ty Village, <named-content xmlns:xlink="http://www.w3.org/1999/xlink" content-type="dwc:verbatimCoordinates" xlink:type="simple"><named-content content-type="geo-json" specific-use="{&#34;type&#34;:&#34;Point&#34;,&#34;coordinates&#34;:[103.634444,22.621389]}" id="NCID0EWZAI" xlink:type="simple">22°37′17′′N, 103°38′04′′E</named-content></named-content>, 1750 m a.s.l., 19 October 2018, <italic>M.S. Nuraliev 2359</italic> [fl.] (BRIT, BRIT1150599; IBSC; MW, MW0757560) • Bat Xat District, Y Ty commune, Bat Xat Nature Reserve, <named-content xmlns:xlink="http://www.w3.org/1999/xlink" content-type="dwc:verbatimCoordinates" xlink:type="simple"><named-content content-type="geo-json" specific-use="{&#34;type&#34;:&#34;Point&#34;,&#34;coordinates&#34;:[103.634361,22.621472]}" id="NCID0EA1AI" xlink:type="simple">22°37′17.3′′N, 103°38′03.7′′E</named-content></named-content>, 1741 m a.s.l., 8 May 2019, <italic>B.H. Quang, T.D. Binh VN-RU 124</italic> [young fr.] (BRIT, BRIT1135765; MW, MW1048025) • ibid., <named-content xmlns:xlink="http://www.w3.org/1999/xlink" content-type="dwc:verbatimCoordinates" xlink:type="simple"><named-content content-type="geo-json" specific-use="{&#34;type&#34;:&#34;Point&#34;,&#34;coordinates&#34;:[103.645778,22.604750]}" id="NCID0EK1AI" xlink:type="simple">22°36′17.1′′N, 103°38′44.8′′E</named-content></named-content>, 1445 m a.s.l., 30 July 2019, <italic>B.H. Quang, T.D. Binh VN-RU 175</italic> [young fr.] (BRIT, BRIT1135757; MW, MW1048026) • Bat Xat District, Sang Ma Sao municipality, Bat Xat Nature Reserve, trail to Ky Quan San Mountain, <named-content xmlns:xlink="http://www.w3.org/1999/xlink" content-type="dwc:verbatimCoordinates" xlink:type="simple"><named-content content-type="geo-json" specific-use="{&#34;type&#34;:&#34;Point&#34;,&#34;coordinates&#34;:[103.647500,22.520833]}" id="NCID0EU1AI" xlink:type="simple">22°31′15′′N, 103°38′51′′E</named-content></named-content>, 1360 m a.s.l., 4 November 2022, <italic>M.S. Nuraliev, D.F. Lyskov NUR 3724</italic> [fl.] (IBSC; MW, MW1047750); Chapa [Sapa], 1500 m a.s.l., April 1925, <italic>P.A. Pételot 1772</italic> [young fr.] (holotype: UC, UC259692, image; isotypes • P, P00647843, image; US, 00116935, image) • Chapa [Sapa], 1500 m a.s.l., August 1927, <italic>P.A. Pételot 3115</italic> [fl.] (P, P04485549 &amp; P04485550, images) • Chapa [Sapa], 1300 m a.s.l., July 1931, <italic>P.A. Pételot s.n.</italic> [fl. &amp; young fr.] (L, L.2619345, image; NY, 04367530, image; P, P04485548, image; US, 02992181, image) • Sapa to O Qui Ho, 1630 m a.s.l., 8 December 1964, <italic>Sino-Vietnam Exped. 143</italic> [young fr.] (IBSC, 0457761; PE, 02054619) • Sapa, Ham Rong Resort, <named-content xmlns:xlink="http://www.w3.org/1999/xlink" content-type="dwc:verbatimCoordinates" xlink:type="simple"><named-content content-type="geo-json" specific-use="{&#34;type&#34;:&#34;Point&#34;,&#34;coordinates&#34;:[103.848611,22.334167]}" id="NCID0EG2AI" xlink:type="simple">22°20′3′′N, 103°50′55′′E</named-content></named-content>, 1650 m a.s.l., 1 May 2014, <italic>Y.H. Tong &amp; D.H. Voung VN025</italic> [young fr.] (IBSC) • Sapa District, Silver Waterfall, <named-content xmlns:xlink="http://www.w3.org/1999/xlink" content-type="dwc:verbatimCoordinates" xlink:type="simple"><named-content content-type="geo-json" specific-use="{&#34;type&#34;:&#34;Point&#34;,&#34;coordinates&#34;:[103.776944,22.362778]}" id="NCID0EQ2AI" xlink:type="simple">22°21′46′′N, 103°46′37′′E</named-content></named-content>, 1900 m a.s.l., 1 May 2014, <italic>Y.H. Tong &amp; D.H. Voung VN018</italic> [young fr.] (IBSC).</p><p><bold><italic><tp:taxon-name><tp:taxon-name-part taxon-name-part-type="genus" reg="Vaccinium">Vaccinium</tp:taxon-name-part> <tp:taxon-name-part taxon-name-part-type="species" reg="pseudobullatum">pseudobullatum</tp:taxon-name-part></tp:taxon-name></italic>. China. Yunnan Province</bold> • Funing County, Long-May, 1000 m a.s.l., 8 May 1940, <italic>C.W. Wang 87115</italic> [fr.] (paratypes: HITBC, 031712; IBSC, 0457839; KUN, 1208911 &amp; 1208912; SZ 00126428, not seen; WUK, 0276519, image) • Xichou County, Fadou, <named-content xmlns:xlink="http://www.w3.org/1999/xlink" content-type="dwc:verbatimCoordinates" xlink:type="simple"><named-content content-type="geo-json" specific-use="{&#34;type&#34;:&#34;Point&#34;,&#34;coordinates&#34;:[104.766667,23.400000]}" id="NCID0EM3AI" xlink:type="simple">23°24′N, 104°46′E</named-content></named-content>, 1250 m a.s.l., 12 December 1939, <italic>C.W. Wang 83119</italic> [st.] (HITBC, 031612; IBSC, 0457793; WUK 0271670, image) • ibid., 26 April 1959, <italic>Q.A. Wu 7724</italic> [fl.] (WUK, 273471, image) • ibid., <named-content xmlns:xlink="http://www.w3.org/1999/xlink" content-type="dwc:verbatimCoordinates" xlink:type="simple"><named-content content-type="geo-json" specific-use="{&#34;type&#34;:&#34;Point&#34;,&#34;coordinates&#34;:[104.825500,23.410972]}" id="NCID0EY3AI" xlink:type="simple">23°24′39.5′′N, 104°49′31.8′′E</named-content></named-content>, 1480 m a.s.l., 23 March 2007, <italic>L.M. Gao GLM-07333</italic> [fl.] (KUN, 1272574) • Xichou County, Ma-chia, 14 October 1947, <italic>K.M. Feng 12474</italic> [st.] (PE, 00199938; WUK, 0202926, image) • Xichou County, Xiaoqiaogou, 1700 m a.s.l., 6 April 1959, <italic>Q.A. Wu 7342</italic> [fl.] (WUK, 273384, image) • Malipo County, Huangjinyin, 1100 m a.s.l., 20 January 1940, <italic>C.W. Wang 86300</italic> [st.] (paratypes: IBK, IBK00302353; IBSC, 0002589; KUN, 1208913 &amp; 1208914; SZ 00126470, not seen; WUK, 0275206, image) • Malipo County, Tiechang Xiang, Guan’gao, 1000 m a.s.l., 14 February 1940, <italic>C.W. Wang 86808</italic> [fl.] (HITBC, 031611; IBSC, 0457844; PE, 02054603; WUK, 0275498, image); Malipo County, Tiechang, 1200 m a.s.l., 20 February 1940, <italic>C.W. Wang 86988</italic> [fl.] (holotype: PE, not seen; isotypes: IBK, IBK00302352; IBSC, 0457816; KUN, 12088909 &amp; 12088910; SZ, 00126560; WUK, 0268189, image) • Malipo County, Tung-ting, 1300–1500 m a.s.l., 21 November 1947, <italic>K.M. Feng 13490</italic> [fl.] (paratypes: A, 00121920, not seen; KUN, 1208915 &amp; 1208916; SZ 00126515, not seen) • Malipo County, Xiajinchang Xiang, Huoshaoliangzi, 1400 m a.s.l., 6 July 2009, <italic>Yunnan Expedition YN-ET 871</italic> [fr.] (PE, 02054602) • Malipo County, Xiajinchang Xiang, Yunling Cun to Zhongzhai Cun, 18 August 2012, <italic>Y.H. Tong &amp; L. Bai 12081805</italic> [st.] (IBSC) • Malipo County, Xiajinchang Xiang, Road XH45, No. 33 road pile, <named-content xmlns:xlink="http://www.w3.org/1999/xlink" content-type="dwc:verbatimCoordinates" xlink:type="simple"><named-content content-type="geo-json" specific-use="{&#34;type&#34;:&#34;Point&#34;,&#34;coordinates&#34;:[104.838433,23.164339]}" id="NCID0ES4AI" xlink:type="simple">23°9′51.62′′N, 104°50′18.36′′E</named-content></named-content>, 1600 m a.s.l., 18 March 2014, <italic>B. Yang &amp; C.Q. Liu YangbLiu-125</italic> [fl.] (KUN,1249644) • Malipo County, Zhongzhai to Ganbazi, 1940 m a.s.l., 22 March 2002, <italic>Y.M. Shui, W.H. Chen, J.S. Sheng, S.D. Chang &amp; C.L. Fan 20162</italic> [fl.] (KUN, 1276106) • Malipo County [without precise locality], <named-content xmlns:xlink="http://www.w3.org/1999/xlink" content-type="dwc:verbatimCoordinates" xlink:type="simple"><named-content content-type="geo-json" specific-use="{&#34;type&#34;:&#34;Point&#34;,&#34;coordinates&#34;:[104.836389,23.117500]}" id="NCID0E54AI" xlink:type="simple">23°7′3′′N, 104°50′11′′E</named-content></named-content>, 1762 m a.s.l., 7 January 2010, <italic>SE Yunnan Expedition GBOWS132</italic> [young fr.] (PE, 02054604 &amp; 02054604). <bold>Guangxi Zhuang Autonomous Region</bold> • Napo County, Baidu Xiang, Nonghua Cun, Nongbu Tun, 20 May 1977, <italic>Z.G. Wang 3-50862</italic> [fr.] (GXMI, GXMI029232) • ibid., 12 October 1977, <italic>D. Fang 3-1362</italic> [fr.] (GXMI, GXMI029229 &amp; GXMI029230) • ibid., 7 April 1978, <italic>Z.G. Wang 3-1674</italic> [fl.] (GXMI, GXMI029231) • ibid., 1200 m a.s.l., 13 March 1986, <italic>D. Fang &amp; D. H. Qin 79683</italic> [fl.] (GXMI, GXMI029226 &amp; GXMI029227) • ibid., 1200 m a.s.l., 22 May 1989, <italic>South China Expedition 917</italic> [fr.] (IBSC, 0420588) • ibid., 1200 m a.s.l., 28 March 1990, <italic>D. Fang &amp; X.M. Zhong 79707</italic> [fl.] (GXMI, GXMI029228) • ibid., 1200 m a.s.l., 28 March 1990, <italic>Z.F. Wu 90003</italic> [fl.] (GXMG, GXMG0082624) • ibid., 20 October 1990, <italic>D. Fang, L. Zeng &amp; L.S. Zhou 0721</italic> [fr.] (GXMI, GXMI029233) • ibid., 1200 m a.s.l., 28 June 2008, <italic>Guangxi Expedition 1640</italic> [fr.] (IBK, IBK00279961) • ibid., 1200 m a.s.l., 1 March 2017, <italic>B.M. Wang TYH-965A</italic> [fl.] (IBSC) • Napo County, Baidu Xiang, Nonglong Cun, 1250 m a.s.l., 20 August 2009, <italic>W.B. Xu &amp; D.X. Nong 091230</italic> [fr.] (IBK, IBK00279962) • ibid., <named-content xmlns:xlink="http://www.w3.org/1999/xlink" content-type="dwc:verbatimCoordinates" xlink:type="simple"><named-content content-type="geo-json" specific-use="{&#34;type&#34;:&#34;Point&#34;,&#34;coordinates&#34;:[105.550467,23.242497]}" id="NCID0EA6AI" xlink:type="simple">23°14′32.99′′N, 105°33′1.68′′E</named-content></named-content>, 1337 m a.s.l., 4 July 2012, <italic>Y.H. Tong &amp; L. Bai 12070410</italic> [fr.] (IBSC) • Napo County, Baihe Gongshe, Shanglong Dadui, 22 April 1977, <italic>Y. Lin 3-5334</italic> [fl.] (GXMI, GXMI027300) • Napo County, Longhe Town, 860 m a.s.l., 23 March 2012, <italic>Y.S. Huang &amp; Y.B. Liao Y1030</italic> [fl.] (IBK, IBK00279959). <bold>Vietnam. Ha Giang Province</bold> • Quan Ba District, Tung Vai commune, Thang village, <named-content xmlns:xlink="http://www.w3.org/1999/xlink" content-type="dwc:verbatimCoordinates" xlink:type="simple"><named-content content-type="geo-json" specific-use="{&#34;type&#34;:&#34;Point&#34;,&#34;coordinates&#34;:[104.852694,23.051167]}" id="NCID0EQ6AI" xlink:type="simple">23°3′4.2′′N, 104°51′9.7′′E</named-content></named-content>, ca. 1000 m a.s.l., 24 April 2018, <italic>L.V. Averyanov, K.S. Nguyen, T.H. Nguyen, Q.H. Nguyen, Q.N. Chuong &amp; T.V. Maisak VR807</italic> [fl.] (LE, LE01049715) • Quan Ba District, Bat Dai Son, <named-content xmlns:xlink="http://www.w3.org/1999/xlink" content-type="dwc:verbatimCoordinates" xlink:type="simple"><named-content content-type="geo-json" specific-use="{&#34;type&#34;:&#34;Point&#34;,&#34;coordinates&#34;:[105.013333,28.136389]}" id="NCID0E16AI" xlink:type="simple">28°8'11′′N, 105°0'48′′E</named-content></named-content>, 1310 m a.s.l., 6 April 2000, <italic>D.K. Harder, N.T. Hiep, L.V. Averyanov &amp; N.Q. Hieu 5221</italic> [young fr.] (P, 06636453) • Quan Ba District, Bat Dai Son Nature Reserve, San Chu Village, <named-content xmlns:xlink="http://www.w3.org/1999/xlink" content-type="dwc:verbatimCoordinates" xlink:type="simple"><named-content content-type="geo-json" specific-use="{&#34;type&#34;:&#34;Point&#34;,&#34;coordinates&#34;:[104.996028,23.148639]}" id="NCID0EEABI" xlink:type="simple">23°8'55.1′′N, 104°59'45.7′′E</named-content></named-content>, 1100–1290 m a.s.l., 13 April 2018, <italic>L.V. Averyanov, K.S. Nguyen, T.H. Nguyen, Q.N. Chuong &amp; T.V. Maisak VR021</italic> [fl.] (HN; LE, LE01054025, LE01054026 &amp; LE01067170) • Quan Ba District, Bat Dai Son Nature Reserve, Thanh Van commune, Mo Sai village, <named-content xmlns:xlink="http://www.w3.org/1999/xlink" content-type="dwc:verbatimCoordinates" xlink:type="simple"><named-content content-type="geo-json" specific-use="{&#34;type&#34;:&#34;Point&#34;,&#34;coordinates&#34;:[104.965611,23.129556]}" id="NCID0EOABI" xlink:type="simple">23°7′46.4′′N, 104°57′56.2′′E</named-content></named-content>, ca. 1000 m a.s.l., 18 April 2018, <italic>L.V. Averyanov, K.S. Nguyen, T.V. Maisak &amp; Q.N. Chuong VR387</italic> [fl.] (HN; LE, LE01067273, photos LE01061504; MW, MW1045975) • Bac Me District, Phieng Luong commune, Phieng Luong village (border with Tuyen Quang Province, Na Hang District, Khuoi Phin), <named-content xmlns:xlink="http://www.w3.org/1999/xlink" content-type="dwc:verbatimCoordinates" xlink:type="simple"><named-content content-type="geo-json" specific-use="{&#34;type&#34;:&#34;Point&#34;,&#34;coordinates&#34;:[105.325667,22.630083]}" id="NCID0EYABI" xlink:type="simple">22°37′48.3′′N, 105°19′32.4′′E</named-content></named-content>, 1183 m a.s.l., 7 April 2014, <italic>N.Q. Hieu, N.T. Hiep, N.N. Hung, T.Q. Ngan, T.P. Tuan, G.M. Pao CPC 7301</italic> [fr.] (LE, LE01167473). <bold>Cao Bang Province</bold> • Bao Lac District, Hong An municipality, Mi Lung village, <named-content xmlns:xlink="http://www.w3.org/1999/xlink" content-type="dwc:verbatimCoordinates" xlink:type="simple"><named-content content-type="geo-json" specific-use="{&#34;type&#34;:&#34;Point&#34;,&#34;coordinates&#34;:[105.834917,22.833694]}" id="NCID0EEBBI" xlink:type="simple">22°50′1.3′′N, 105°50′5.7′′E</named-content></named-content>, ca. 1000 m a.s.l., 20 November 2014, <italic>L.V. Averyanov, N.T. Hiep, N.S. Khang, T. Maisak, L. Osinovetz CPC7515</italic> [fr.] (LE, LE01167480; P, P00978630) • Bao Lac [Nguyen Binh] District, Yen Lac municipality, vicinities of Yen Lac village, <named-content xmlns:xlink="http://www.w3.org/1999/xlink" content-type="dwc:verbatimCoordinates" xlink:type="simple"><named-content content-type="geo-json" specific-use="{&#34;type&#34;:&#34;Point&#34;,&#34;coordinates&#34;:[105.833333,22.733333]}" id="NCID0EOBBI" xlink:type="simple">22°44′N, 105°50′E</named-content></named-content>, ca. 1000 m a.s.l., 15 November 1998, <italic>L.V. Averyanov, N.T. Hiep, P.K. Loc, N.X. Tam CBL266</italic> [st.] (LE, LE01041984) • Nguyen Binh District, Ca Thanh municipality, <named-content xmlns:xlink="http://www.w3.org/1999/xlink" content-type="dwc:verbatimCoordinates" xlink:type="simple"><named-content content-type="geo-json" specific-use="{&#34;type&#34;:&#34;Point&#34;,&#34;coordinates&#34;:[105.833333,22.733333]}" id="NCID0EYBBI" xlink:type="simple">22°44′N, 105°50′E</named-content></named-content>, ca. 1000 m a.s.l., 13 April 1999, <italic>P.K. Loc, P.H. Hoang, L.V. Averyanov CBL1287</italic> [fl.] (LE, LE01041967; MW, MW1045966). <bold>Bac Kan Province</bold> • Cho Don District, Ban Thi Municipality, Phia Khao village, <named-content xmlns:xlink="http://www.w3.org/1999/xlink" content-type="dwc:verbatimCoordinates" xlink:type="simple"><named-content content-type="geo-json" specific-use="{&#34;type&#34;:&#34;Point&#34;,&#34;coordinates&#34;:[105.530833,22.291944]}" id="NCID0EECBI" xlink:type="simple">22°17′31′′N, 105°31′51′′E</named-content></named-content>, 800–900 m a.s.l., 24 May 2004, <italic>L. Averyanov, N.T. Hiep, P.V. The, N.T. Vinh HAL 4862</italic> [fr.] (LE, LE01167476 &amp; LE01167477).</p></app></tp:treatment-sec><ref-list><ref id="B19"><mixed-citation xmlns:xlink="http://www.w3.org/1999/xlink" xlink:type="simple"><person-group><name name-style="western"><surname>Merrill</surname><given-names>ED</given-names></name></person-group> (<year>1926</year>) <article-title>New species of plants from Indo-China. II.</article-title><source>University of California Publications in Botany</source><volume>13</volume>(<issue>6</issue>): <fpage>127</fpage>–<lpage>143</lpage>.</mixed-citation></ref><ref id="B7"><mixed-citation xmlns:xlink="http://www.w3.org/1999/xlink" xlink:type="simple"><person-group><name name-style="western"><surname>Dop</surname><given-names>P</given-names></name><name name-style="western"><surname>Trochain-Marquès</surname><given-names>J</given-names></name></person-group> (<year>1931</year>) Les <italic>Vaccinium</italic> du groupe <italic>Dunalianum</italic> en Indo-Chine. Bulletin du Muséum National d’Histoire Naturelle, Ser 2, 3(7): 698–699.</mixed-citation></ref><ref id="B9"><mixed-citation xmlns:xlink="http://www.w3.org/1999/xlink" xlink:type="simple"><person-group><name name-style="western"><surname>Fang</surname><given-names>RC</given-names></name></person-group> (<year>1991</year>) <article-title><italic><tp:taxon-name><tp:taxon-name-part taxon-name-part-type="genus">Vaccinium</tp:taxon-name-part></tp:taxon-name></italic>.</article-title> In: <person-group><name name-style="western"><surname>Fang</surname><given-names>RC</given-names></name></person-group> (<role>Ed.</role>) <issue-title>Flora Reipublicae Popularis Sinicae (Vol.</issue-title><source>57(3)). Science Press, Beijing</source>, <fpage>75</fpage>–<lpage>164</lpage>. [In Chinese]</mixed-citation></ref><ref id="B15"><mixed-citation xmlns:xlink="http://www.w3.org/1999/xlink" xlink:type="simple"><person-group><name name-style="western"><surname>Huang</surname><given-names>SH</given-names></name><name name-style="western"><surname>Fang</surname><given-names>RC</given-names></name></person-group> (<year>1991</year>) <article-title><tp:taxon-name><tp:taxon-name-part taxon-name-part-type="family">Vacciniaceae</tp:taxon-name-part></tp:taxon-name>.</article-title> In: <person-group><name name-style="western"><surname>Wu</surname><given-names>ZY</given-names></name></person-group> (<role>Ed.</role>) <issue-title>Flora Yunnanica (Vol.</issue-title><source>5). Science Press, Beijing</source>, <fpage>288</fpage>–<lpage>348</lpage>. [In Chinese]</mixed-citation></ref><ref id="B11"><mixed-citation xmlns:xlink="http://www.w3.org/1999/xlink" xlink:type="simple"><person-group><name name-style="western"><surname>Fang</surname><given-names>RZ</given-names></name><name name-style="western"><surname>Stevens</surname><given-names>PF</given-names></name></person-group> (<year>2005</year>) <article-title><italic><tp:taxon-name><tp:taxon-name-part taxon-name-part-type="genus">Vaccinium</tp:taxon-name-part></tp:taxon-name></italic>.</article-title> In: <person-group><name name-style="western"><surname>Wu</surname><given-names>ZY</given-names></name><name name-style="western"><surname>Raven</surname><given-names>PH</given-names></name><name name-style="western"><surname>Hong</surname><given-names>DY</given-names></name></person-group> (<role>Eds</role>) <issue-title>Flora of China (Vol.</issue-title><source>14). Science Press, Beijing &amp; Missouri Botanical Garden Press, St. Louis</source>, <fpage>476</fpage>–<lpage>504</lpage>.</mixed-citation></ref><ref id="B10"><mixed-citation xmlns:xlink="http://www.w3.org/1999/xlink" xlink:type="simple"><person-group><name name-style="western"><surname>Fang</surname><given-names>WP</given-names></name><name name-style="western"><surname>Pan</surname><given-names>ZH</given-names></name></person-group> (<year>1981</year>) <article-title>New species of <italic><tp:taxon-name><tp:taxon-name-part taxon-name-part-type="genus">Vaccinium</tp:taxon-name-part></tp:taxon-name></italic> from China.</article-title><source>Acta Phytotaxonomica Sinica</source><volume>19</volume>(<issue>1</issue>): <fpage>107</fpage>–<lpage>113</lpage>.</mixed-citation></ref><ref id="B25"><mixed-citation xmlns:xlink="http://www.w3.org/1999/xlink" xlink:type="simple"><person-group><name name-style="western"><surname>Poyarkov</surname><given-names>NA</given-names></name><name name-style="western"><surname>Nguyen</surname><given-names>TV</given-names></name><name name-style="western"><surname>Popov</surname><given-names>ES</given-names></name><name name-style="western"><surname>Geissler</surname><given-names>P</given-names></name><name name-style="western"><surname>Pawangkhanant</surname><given-names>P</given-names></name><name name-style="western"><surname>Neang</surname><given-names>T</given-names></name><name name-style="western"><surname>Suwannapoom</surname><given-names>C</given-names></name><name name-style="western"><surname>Orlov</surname><given-names>NL</given-names></name></person-group> (<year>2021</year>) Recent progress in taxonomic studies, biogeographic analysis and revised checklist of amphibians in Indochina. Russian Journal of Herpetology 28(3A): 1–110. <ext-link xlink:href="10.30906/1026-2296-2021-28-3A-1-110" ext-link-type="doi" xlink:type="simple">https://doi.org/10.30906/1026-2296-2021-28-3A-1-110</ext-link></mixed-citation></ref><ref id="B31"><mixed-citation xmlns:xlink="http://www.w3.org/1999/xlink" xlink:type="simple"><person-group><name name-style="western"><surname>Vander Kloet</surname><given-names>SP</given-names></name><name name-style="western"><surname>Avery</surname><given-names>TS</given-names></name></person-group> (<year>2007</year>) <article-title>The taxonomic utility of staminal features in <tp:taxon-name><tp:taxon-name-part taxon-name-part-type="tribe">Vaccinieae</tp:taxon-name-part></tp:taxon-name> (<tp:taxon-name><tp:taxon-name-part taxon-name-part-type="family">Ericaceae</tp:taxon-name-part></tp:taxon-name>).</article-title><source>Taxon</source><volume>56</volume>(<issue>3</issue>): <fpage>897</fpage>–<lpage>904</lpage>. <ext-link xlink:href="10.2307/25065871" ext-link-type="doi" xlink:type="simple">https://doi.org/10.2307/25065871</ext-link></mixed-citation></ref></ref-list></tp:taxon-treatment>
